# Supplementary material for: Sirtuin 4 activates autophagy and inhibits tumorigenesis by upregulating the p53 signaling pathway
Source: Cell Death Differ. 2022 Oct 8;30(2):313–26. doi: 10.1038/s41418-022-01063-3 (PMC9950374; doi:10.1038/s41418-022-01063-3)
Supplement: Supplementary file 10 — Supplementary Table 2 [file 41418_2022_1063_MOESM10_ESM.xls]

## Sheet: Positive_metabolite_profile
MS2 name	MS2 score	MS1 name	MS1 ppm	type	mzmed	rtmed	QC01	QC02	QC03	ctrl_1	ctrl_2	ctrl_3	ctrl_4	ctrl_5	ctrl_6	SIRT4_1	SIRT4_2	SIRT4_3	SIRT4_4	SIRT4_5	SIRT4_6
				Unmapped	68.05	287.34	103155	101882	103997	99936.4	100647	89920.1	102170	85611.9	95235.8	97456.8	98730.1	105421	101164	95271.6	96070.2
2-Amino-2-methyl-1,3-propanediol	0.6168			MS2 forward	70.066	287.346	4.2438e+06	3.89829e+06	3.95861e+06	3.98955e+06	3.95088e+06	3.78405e+06	3.64943e+06	3.80601e+06	3.46107e+06	4.23998e+06	4.03905e+06	4.15911e+06	4.12815e+06	4.02226e+06	4.15841e+06
Pyrrolidine	0.41825			MS2 reverse	72.0819	277.893	1.39615e+06	1.09555e+06	1.13042e+06	1.09296e+06	1.18292e+06	1.29705e+06	1.08674e+06	1.24758e+06	1.20253e+06	1.38292e+06	1.27423e+06	1.30667e+06	1.32347e+06	1.43387e+06	1.24975e+06
Glycine	0.878			MS2 forward	76.0397	338.573	22007.2	16049	15058.3	16521.1	16826.8	15499.2	20196.4	19062.8	15026.3	20504.1	20113.9	21799.4	22766.4	18728.5	19853.3
Acetohydroxamic acid	0.47415			MS2 reverse	76.0397	170.972	10510.2	9474.61	11343.7	0	92.8216	1132.88	414.851	878.849	759.822	23255.3	19908.4	20959.7	27060.8	26542.9	22346.9
Trimethylamine N-oxide	0.9921			MS2 forward	76.0758	308.082	4907.05	5405.19	4729.24	455.76	1263.48	2288.98	1804.28	2477.91	3530.7	10109.5	8758.59	9386	8770.61	7509.93	7871.73
		4-Hydroxy-2-butenoic acid gamma-lactone;Furanone A;4-Hydroxy-2-butyl;3-Butynoate;2(5H)-Furanone;2(3H)-Furanone	-5.1102621829944;-5.1102621829944;-4.76070891715376;-4.76070891715376;-4.76070891715376;-4.76070891715376	MS1 mz matched	85.0286	283.387	126828	121949	124205	86924.2	99890.9	89743.7	107399	99155.2	107156	174710	144971	145906	166747	169547	177368
gamma-Aminobutryic acid	0.42685			MS2 reverse	86.0602	264.357	8000.91	7495.76	8782.88	4633.36	4515.35	3960.83	6135.02	4726.28	5570.73	9280.75	9500.41	9109.53	11374.9	9341.19	8955
3-Aminobutanoic acid	0.731			MS2 forward	86.0602	332.435	48094.1	41314.1	33975.2	42297	40713.1	42406.3	45174.2	40665.8	35331.9	59368	56063.6	50673.7	54493.5	45913.8	50584.4
Erythritol	0.6666			MS2 forward	87.0442	330.323	62619.6	42483.1	55850.6	22603.8	32677	42736.4	34600.4	42288.2	26081.3	73717.3	73214.1	69087.1	69226.5	90224.1	64471.4
				Unmapped	89.1152	242.306	61992.8	71315.2	44064.5	99746.7	93375.9	72836.8	89050	69843.5	63785.6	71608	69990	65491.9	64800	64407.2	84966.3
L-Alanine	0.9997			MS2 forward	90.0553	341.411	276868	147659	190453	156001	150536	117779	245602	117603	198658	289539	274439	200368	348679	302111	313381
Pyruvaldehyde	0.5			MS2 reverse	90.055	49.631	10881.6	12102.5	13848.8	10039.5	20094.4	20551.6	18140.2	20648.6	16157.7	11268.8	6184.98	5182.16	3432.04	5694.55	2043.65
				Unmapped	91.0543	235.808	74548	44841.6	49127.9	45392.6	49991.9	51106.8	45758.7	45681.2	55099.3	51021.1	41703.7	46240.1	53526.8	55942.1	55780.8
				Unmapped	91.0544	278.148	38581.2	34325.3	36329.9	27113.5	22360.5	33003.4	38311.3	35592.2	31571.2	37115.5	15812.5	31974.5	43551.9	35459.6	44667.9
Phenol	0.7858			MS2 forward	95.0493	278.059	22313.8	17088.2	14951.9	16121.8	11328.7	16907.5	22982.4	18537.5	14869.9	18795.2	13789.7	17293.2	22803.8	17238.1	28029.1
2(1H)-Pyridinone	0.7146			MS2 forward	96.0443	61.016	106718	98160.5	102335	104508	79197.7	120563	104254	129913	132651	47285	48623.6	64050.9	73200.2	84723.1	80578.9
Ornithine	0.4999			MS2 reverse	97.0761	110.235	47202.5	39093.9	45673.9	57582.5	78016.1	68787.8	68274.9	86343.4	53506.7	12181.3	13916.2	12568.7	8137.07	10030.3	7491.02
		Moniliformin	-16.7109	MS1 mz matched	99.0553	337.283	46195.7	45739.2	52607.6	34835.9	27832.1	52329.8	39264.5	52560.3	35732	57388.8	60530.9	53546.3	47739	55169.7	47901.1
		5-Aminopentanoic acid;Amyl Nitrite;Betaine;L-Valine;N-Methyl-a-aminoisobutyric acid;Norvaline;Vaporole;L-Valine;5-Aminopentanoate;Betaine;D-Norvaline;L-Norvaline;2-Amino-2-methylbutanoate;D-Valine;Amyl nitrite;4-Methylaminobutyrate;Valine	8.7240255442326;8.7240255442326;8.7240255442326;8.7240255442326;8.7240255442326;8.7240255442326;8.7240255442326;8.54124138406354;8.54124138406354;8.54124138406354;8.54124138406354;8.54124138406354;8.54124138406354;8.54124138406354;8.54124138406354;8.54124138406354;8.54124138406354	MS1 mz matched	100.076	329.77	98661.3	85602.9	117743	48355.6	51370	79909.5	77768.1	97215.5	67290.2	131461	135731	131175	152976	178072	134047
DL-2,4-Diaminobutyric acid	0.8192			MS2 forward	101.071	350.244	30010.6	15293.9	17229.7	6704.35	6862.79	11581.5	17545.7	24087.8	356.716	36617.1	35315.1	35665.9	31897.1	41939.4	34020.1
1-Aminocyclopropanecarboxylic acid	0.6115			MS2 forward	102.055	329.313	152353	150606	173640	164178	160407	155283	161030	152650	134163	143700	131362	145240	164512	144661	191003
L-.alpha.-Amino-.gamma.-butyrolactone	0.829			MS2 forward	102.055	87.669	11081	8914.22	8393.85	3276.7	430472	10905.7	396506	12456	10226.7	22425.2	10405.7	7388.64	442466	5723.39	435779
Isovaleric acid	0.418			MS2 reverse	102.066	199.719	2486.38	2115.73	3064.95	5504.09	1328.9	2721.39	1077.63	1392.74	3160.24	2008.51	2525.58	1324.36	1638.59	2060.17	5893.3
Betaine aldehyde	0.9812			MS2 forward	102.091	273.401	207073	197916	218724	103200	115866	135148	142092	133734	118087	217870	327244	273863	320437	279239	314475
		Hexylamine;Triethylamine;Hexylamine;Triethylamine	-4.44519384777844;-4.44519384777844;-3.95568055505188;-3.95568055505188	MS1 mz matched	102.128	628.647	1.00791e+06	812625	600915	76045.4	169274	745810	188516	534380	182940	1.18384e+06	879504	961194	228928	1.03697e+06	654547
				Unmapped	103.054	235.722	813637	569400	638862	612361	619949	634805	593165	626381	645362	619800	536224	590129	699163	616853	694261
		2,3-Dihydrothiophene;Divinyl sulfide;	-3.73033774066662;-3.73033774066662;	MS1 mz matched	104.053	261.047	35310.6	32940.9	45928.3	73065.1	71751.9	55442.9	64504.9	55817.2	60606.7	38457.8	32973.5	34018.9	63725.4	46261.5	73222.2
		Neurine;	22.1727094218517;	MS1 mz matched	104.107	361.87	2.71711e+06	2.41648e+06	3.11366e+06	2.01969e+06	2.00649e+06	2.55256e+06	2.11524e+06	2.69859e+06	1.98432e+06	2.98555e+06	2.8788e+06	2.86571e+06	2.37015e+06	3.10901e+06	2.46125e+06
				Unmapped	104.108	247.381	2.16039e+07	2.26703e+07	2.80401e+07	4.60419e+06	7.37485e+06	1.53731e+07	1.66968e+07	1.80591e+07	1.51468e+07	3.02119e+07	2.95138e+07	2.41844e+07	2.7413e+07	3.04638e+07	3.02004e+07
				Unmapped	104.992	321.333	709761	507561	558955	608765	603807	675169	564762	673819	598012	619576	462818	520203	594389	591151	621041
Nitrobenzene	0.6002			MS2 forward	106.028	61.302	56045.6	62486.4	53447.8	57258.4	42184.8	87990.7	52724.7	48008	71351.3	27900.1	31193.3	32418.6	37400.2	44257.2	34562.1
L-Serine	0.9972			MS2 forward	106.049	261.011	3537.73	3073.74	3821.16	2960.57	1820.89	3813.82	2909.15	3270.49	3616.94	5076.61	4246.63	4747.61	5292.31	5807.41	3085.1
Diethanolamine	0.9496			MS2 forward	106.086	282.076	7807.05	5870.33	7475	7016.78	9523.43	6896.56	5764.83	7327.81	9739.61	6665.05	4722.49	6467.11	4182.9	8456.93	5614.16
para-Phenylenediamine	0.45265			MS2 reverse	109.076	38.445	16555	15880.4	15752.6	10862.6	1332.23	15959.8	14163.5	20218.4	23969.3	15672.8	22506.1	19196.5	3408.59	13280.9	11561.6
Hypotaurine	0.8941			MS2 forward	110.027	318.403	2452.64	2277.86	1880.15	568.1	356.199	1581.35	1701.54	1662.02	1118.67	3127.78	3952.25	3352.47	4655.12	4828.26	4131.23
		Dimethyl selenide;p-Benzosemiquinone;o-Benzosemiquinone	0;9.1718717039024;9.1718717039024	MS1 mz matched	110.035	157.701	42717.1	40168	40501.3	18300.3	20559.2	30303	32488.8	31392.9	29086.6	51788.9	50271.8	44990.4	55939.5	75815.3	71716.2
				Unmapped	110.065	175.563	274889	263425	285888	278531	238368	287937	230410	256403	224556	282805	197656	233090	238407	277989	229993
Imidazole	0.49915			MS2 reverse	110.072	380.019	2.73573e+06	3.60094e+06	2.78407e+06	1.84456e+06	943641	2.55506e+06	1.96247e+06	2.64202e+06	1.7022e+06	1.02618e+06	2.53209e+06	2.89428e+06	1.18159e+06	2.58715e+06	3.74827e+06
Cytosine	0.9967			MS2 forward	112.051	221.493	1.58584e+06	1.50743e+06	1.72106e+06	1.23436e+06	1.4271e+06	1.47114e+06	1.74589e+06	1.1185e+06	1.49977e+06	1.55373e+06	982372	1.41734e+06	1.78324e+06	1.47981e+06	1.2817e+06
Uracil	0.41905			MS2 reverse	113.034	151.485	17913.7	19367.4	15028.9	13943.7	30208.6	3223.2	28740.2	19451.7	10991.9	5792.29	6430.59	10440.9	11637.1	12353.9	12864.5
Creatinine	0.9998			MS2 forward	114.067	157.857	1.90205e+06	1.69316e+06	1.81227e+06	704856	1.46217e+06	1.51342e+06	1.34429e+06	1.46443e+06	678305	2393334	2.49937e+06	1.68683e+06	2267432	2.38366e+06	2.65018e+06
				Unmapped	114.091	301.474	79380.9	80770.5	83172.4	38879.9	41875.1	57248.7	61217.9	66473.1	41670.8	120189	125384	98141.9	114853	130238	97588.2
N-Methylhydantoin	0.6682			MS2 forward	115.05	325.266	34063.3	34842.7	37749.5	37454.7	34795.4	33055.7	39817.1	41937.8	35711.3	50579.9	40923.9	36087	47927.7	38080.1	41503.9
3-Cyano-L-alanine	0.4219			MS2 reverse	115.05	75.261	7888.24	10307.5	8644.77	3522.78	2260.52	6411.87	3281.18	11909.7	10673	11706.4	6987.28	7652.02	8517.05	7963.74	2908.75
L-Proline	0.9991			MS2 forward	116.071	287.374	8.5187e+06	8.06315e+06	7.82997e+06	7.51764e+06	7.92779e+06	7.41523e+06	6.93825e+06	7.53033e+06	7.18721e+06	8.48335e+06	8.08376e+06	8.44106e+06	7.99095e+06	8.15347e+06	7.70437e+06
Dopamine	0.48315			MS2 reverse	118.065	236.266	83577.2	57324	59470.6	61035.2	57753.4	63121.9	373198	64941.1	62158.3	69285.8	58978.8	344468	75938.7	74118.5	79183
Betaine	0.9929			MS2 forward	118.087	277.893	1.19931e+06	1.04029e+06	1.11052e+06	1.22336e+06	1.28855e+06	1.2032e+06	1.08518e+06	1.09797e+06	1.87234e+06	1.27381e+06	1.11017e+06	1.17729e+06	1.21554e+06	1.20713e+06	1.3037e+06
Methylmalonic acid	0.6671			MS2 forward	119.035	157.495	81562.5	76103.4	81440.7	38432.7	41616.1	57108	95409.7	59390.6	56685.5	79827.2	176659	87084.8	105031	115626	216539
Phenylacetic acid	0.46385			MS2 reverse	119.049	44.3375	22460.7	20019.6	20609	10814	10870.4	14238.2	11397.4	12362.4	12836.9	29236.3	38173.9	21623.6	38579.9	26410.1	30941.3
3-Hydroxyisovaleric acid	0.9406			MS2 forward	119.073	220.581	34892.4	26219.3	29361.6	36006.8	31359	30168	31920.5	33160.7	27909.6	32505.2	30518.3	29852.7	33532.7	31200.8	34850.4
beta-Hydroxyisovaleric acid	0.6667			MS2 forward	119.072	235.577	33927.3	26302	25861.5	24716.9	34510.9	28462.9	25429.7	27973.5	23522.8	27566.7	21329.8	24190.9	23564	24170.2	31923.3
L-Threonine	0.9908			MS2 forward	120.065	329.15	457999	402398	466909	505054	481095	481401	438807	460435	429180	416857	366257	438622	444948	414274	539773
Tyramine	0.9071			MS2 forward	120.081	252.515	779860	848957	512592	1.01441e+06	986650	858969	840346	165024	786851	1.00171e+06	908348	739114	881203	993542	989545
				Unmapped	120.102	272.898	805929	717493	882157	440475	501930	571197	584454	535908	459056	894728	1.34374e+06	1.1608e+06	1.37191e+06	1.10835e+06	1.32453e+06
				Unmapped	122.071	318.303	204897	220547	267326	154300	170285	221560	197449	243925	174922	274836	334254	303337	275562	327164	264315
DL-a-Hydroxybutyric acid	0.45745			MS2 reverse	122.081	259.262	26759.8	24724.8	24096.3	29179.9	28834.3	25804.5	24949.6	26647.2	29252.3	25625.6	18838.6	20918.1	19671	20775.4	19987.1
Glutaraldehyde	0.8757			MS2 forward	123.044	278.059	132482	115124	95802.8	101737	78239.7	113179	140226	120718	83343.4	127418	101364	115508	153556	120093	154541
Nicotinamide	0.9808			MS2 forward	123.055	415.347	486433	428826	407398	286122	260758	445962	443203	561771	278309	666405	631880	654835	663365	558029	590881
Picolinic acid	0.4993			MS2 reverse	124.039	203.374	27688	27533.5	28318.4	45941.3	44019.3	43983.9	8071.2	43100.5	35664.4	51933.3	40775	42574.6	57133.9	61067.6	69156.1
				Unmapped	124.096	27.564	90152.9	82770.5	70290.9	35825.1	78462.4	66080.1	21270.5	87678.9	82607.2	74512.7	59303.3	68204.6	23911.7	81153.2	30550.7
Taurine	0.9964			MS2 forward	126.023	273.744	1.46724e+06	1.08749e+06	1.2066e+06	413030	468243	857599	842792	993632	547033	2.09316e+06	2.02064e+06	2.0761e+06	1.96258e+06	2.21453e+06	1.8261e+06
5-Methylcytosine	0.6173			MS2 forward	126.066	226.212	14805.7	11925.1	11340.3	19898.8	20242	16412.8	17463.8	14592.7	16969.2	10527.5	8245.25	9898.64	13282.3	10209.7	14487.5
Imidazoleacetic acid	0.9989			MS2 forward	127.05	300.664	67863.3	56687.8	60502.6	71389	63436.9	64355.7	66206.1	62538.7	54189.8	80347.2	70891.3	73576.3	76188.6	76896	79285.1
		Hydroxyminaline;2,3,6-Trihydroxypyridine;5-Hydroxypyrrole-2-carboxylate	3.97159837178028;4.31011069305909;4.31011069305909	MS1 mz matched	128.027	162.987	8440.25	6975.91	7768.24	163.114	241.909	1756.13	1816.72	1281.26	923.54	16108.6	14026.1	13848.5	14838.2	21192.9	12798.6
Dihydro-4,4-dimethyl-2,3-furandione	0.4673			MS2 reverse	128.049	44.466	13729.3	18459.3	18498.6	10117.7	10357.4	15794.1	12917.7	15839.9	16523.7	16562.7	16061	17723.6	15265.3	16220.6	17091.3
Crotonic acid	0.4384			MS2 reverse	128.071	303.629	106440	83563.1	101216	98301.9	97710.2	84895.6	106398	43095.1	91020	68145.4	69241.2	75007.9	109581	76028.7	95204.7
		(S)-2,3,4,5-Tetrahydropiperidine-2-carboxylate;(S)-2,3,4,5-tetrahydropyridine-2-carboxylate;(±)-4-Methylene-2-pyrrolidinecarboxylic acid;D-1-Piperideine-2-carboxylic acid;(S)-2,3,4,5-Tetrahydropyridine-2-carboxylate;delta1-Piperideine-2-carboxylate;L-Baikiain;alpha-(Methylenecyclopropyl)glycine;Guvacine;Isoguvacine	14.3344564940629;14.3344564940629;14.3344564940629;14.3344564940629;14.3344564940629;14.3344564940629;14.3344564940629;14.3344564940629;14.3344564940629;14.3344564940629	MS1 mz matched	128.143	137.712	93100.7	84329.3	88505.7	102151	106828	85828.9	89414.3	134323	123842	152495	91090	87575.7	80788.2	105263	102443
				Unmapped	128.954	321.333	5.6745e+06	4.55627e+06	4.97166e+06	5.12311e+06	4.88078e+06	5.3826e+06	4.82763e+06	5.20147e+06	4.68827e+06	4.85497e+06	4.12802e+06	4.47559e+06	4.93336e+06	4.83104e+06	4.96795e+06
		1,3-Dichloro-2-propanol	10.9392	MS1 mz matched	128.986	211.18	28105.9	24784.8	24927.3	24138.6	21092	27171.5	24899.3	22455.8	25742.7	28690.8	25212.9	26330.4	28106.5	28217.2	28653.9
		Dihydrothymine;L-Cyclo(alanylglycyl);Pyroglutamine;Squamolone;5,6-Dihydrothymine;gamma-Amino-gamma-cyanobutanoate;alpha-Amino-gamma-cyanobutanoate;(R)-5,6-Dihydrothymine	-4.50965496645378;-4.50965496645378;-4.50965496645378;-4.50965496645378;-4.68535498607605;-4.68535498607605;-4.68535498607605;-4.68535498607605	MS1 mz matched	129.067	335.592	6.24881e+06	5.05085e+06	4.80542e+06	4.93126e+06	4.58296e+06	6.4511e+06	5.16739e+06	7.42484e+06	4.78814e+06	6.24454e+06	5.85457e+06	6.41335e+06	6.00707e+06	6.44405e+06	5.77267e+06
3-Furancarboxylic acid	0.3118			MS2 reverse	130.049	87.4935	7458.67	6521.26	7530.72	1641.76	5832.34	7662.78	4171.62	9236.39	3538.19	17875.4	5784.46	5022.27	5233.2	88142	3635.48
.beta.-Homoproline	0.9997			MS2 forward	130.086	67.563	212774	215278	214881	160096	323929	254085	299743	264770	206811	318286	154469	158141	125959	137215	137310
		1-Piperidine carboxylic acid;Isoquinoline;Quinoline	-1.46718385869144;1.62977920154081;1.62977920154081	MS1 mz matched	130.159	140.407	32315.1	35353.3	32569.8	29671.7	37087.8	31482.9	38394.3	45642.6	35791.9	25734.4	21657.7	21679.1	26182.4	29011.4	23385.4
Glutaconic acid	0.43675			MS2 reverse	131.034	377.589	17069.2	20212.2	12792.3	5087.91	5563.93	18638.8	9002.74	19559.6	5519.03	17798.3	17096.6	21230.3	17759.6	18716.4	14208.6
Phenyllactic acid	0.8394			MS2 forward	131.049	235.519	116141	83559.7	98254.7	97904.2	92305.7	92806.3	84629.6	103371	94768.6	98409.7	83438.6	88067	105285	95299.7	100867
N-Acetylputrescine	0.9947			MS2 forward	131.118	301.904	73470.9	59606.9	87336.2	13701.3	21412.6	57655.1	50232.9	61797.9	32860.5	124349	129315	104194	116381	133346	90292.9
				Unmapped	131.678	325.374	71737.4	69062.6	67739.6	57566.9	66684.5	59711.8	76791.6	69242.2	64578.6	92701.6	80982.8	77519	76295.9	77828.4	68828.1
N-Acetyl-L-alanine	0.7078			MS2 forward	132.065	264.874	3050.04	2585.49	3247.38	190024	809.135	1618.13	159815	2206.37	161014	3673.7	3176.38	2725.25	4171.11	196156	188423
3-Methylindole	0.49875			MS2 reverse	132.08	237.322	31816.8	34753	33191.4	32656.3	24009	37272.7	37216.3	33777.1	32449.4	37808	29806.9	32270.7	34109.4	38152.5	40154.4
Creatine	0.9432			MS2 forward	132.077	325.266	2.07488e+07	1.87517e+07	1.85424e+07	1.7866e+07	1.73506e+07	1.70075e+07	2.08247e+07	1.89011e+07	1.81846e+07	2.56447e+07	2.46777e+07	2.28412e+07	2.33914e+07	2.34356e+07	2.27045e+07
Butoxyacetic acid	0.33615			MS2 reverse	132.081	145.243	4994.08	5580.14	4961.34	6094.66	1929.82	3856.32	6844.04	6235.32	4117.13	2944.75	1850.42	4871.04	3654	5286.19	1970.3
L-Leucine	0.9058			MS2 forward	132.102	140.168	6747.02	7060.34	5794.41	4137	2389.49	9315.69	4853.32	7158.35	11061.9	4826.85	4402.67	6251.32	3745.69	7655.18	3214.39
		N-Methylpyridinium	-21.2617	MS1 mz matched	133.032	261.047	258234	197064	255127	239311	249384	274001	246720	266852	256923	332278	279387	277254	343041	357027	350698
L-Asparagine	0.9903			MS2 forward	133.06	414.786	10063.8	8028.54	7215.09	8491.53	4930.13	9691.16	8274.76	9982.66	6106.03	10798.6	8684.56	8056.13	9564.76	8153.29	9852.36
D-Aspartic acid	0.9836			MS2 forward	134.044	376.754	150667	135285	178344	108692	105494	133234	132728	141860	106264	190246	170479	157134	177179	170885	172655
Oxindole	0.3183			MS2 reverse	134.06	103.76	110326	108189	116093	82891.8	81935.7	87035.5	79970.4	88424.9	83887	146373	114219	122762	137857	124729	108685
Methyl acetoacetate	0.4979			MS2 reverse	134.081	325.374	70523.8	79506.8	80967.1	75340	64201.3	70117.7	80495.9	70080.4	65058.8	104157	102705	95584.2	95673.5	102233	103972
2-Hydroxyphenylacetic acid	0.7028			MS2 forward	135.044	305.296	22397.2	21548.2	25220.7	29006.4	25221.8	19528.1	23853.5	20412.7	22440.9	22281.4	19651.8	20681.1	24985.3	20953.9	24532.7
		Maleimide	15.4524	MS1 mz matched	136.032	27.225	52376.6	39176.2	31538.6	21521.4	25453.1	38355.7	18665	47719.3	51945.8	42480	35603.3	42043.1	26490.7	41110.3	18275.4
Adenine	0.9995			MS2 forward	136.062	203.625	6.49951e+06	5.86846e+06	6.04253e+06	3.04303e+06	3.30607e+06	1.07641e+07	5.5017e+06	1.02716e+07	4.60346e+06	1.4865e+07	1.52077e+07	1.38776e+07	6.54472e+06	1.31799e+07	6.5296e+06
				Unmapped	136.632	157.744	13823	13740.1	12391.9	4945.32	5112.04	10467.7	10016.7	9273.14	9733.65	16894.4	11938.9	15765.1	17853.3	23410.5	24823.2
		Hydroxidodioxidosulfidosulfate;Thiosulfuric acid	-13.4740994463511;-13.16430367422	MS1 mz matched	136.94	292.438	72075.7	41970.8	70406.6	15873.6	22714.3	55328.6	43607	70998.1	27525.8	132201	134784	103576	112517	172583	80867.6
Hypoxanthine	0.9956			MS2 forward	137.046	157.701	3.79462e+06	3.5515e+06	3.47964e+06	1.5498e+06	1.44681e+06	2.82355e+06	2.71686e+06	2.80827e+06	2.43579e+06	4.13682e+06	4.33376e+06	3.93764e+06	5.03716e+06	6.32249e+06	5.92495e+06
1-Methylnicotinamide	0.8549			MS2 forward	137.071	274.508	247965	255666	265821	348721	367880	287145	328358	226968	319613	197163	134207	177053	264381	163100	282668
Trigonelline	0.6608			MS2 forward	138.052	286.731	8646	5779.47	5703.62	8342.96	5636.21	5442.24	6897.43	7690.61	5781.68	7008.71	7829.4	6776.71	8182.39	7790.59	9729.67
D-Cycloserine	0.40545			MS2 reverse	141.01	220.618	11531	9217.74	9629.43	10412.7	9005.02	9774.4	10319.2	11334.8	11897.9	11933.7	10122.8	10528.1	9997.01	10825.3	10936
		Alanyl-Serine;Glycyl-Threonine;Serylalanine;Threoninyl-Glycine;D-Alanyl-D-serine	-21.052397605947;-21.052397605947;-21.052397605947;-21.052397605947;-21.0132116309213	MS1 mz matched	141.066	286.393	295770	248606	372773	302758	320905	212927	308771	224874	276955	435664	415543	324481	430782	432138	441561
1,2,3-Benzenetriol	0.45425			MS2 reverse	144.065	415.348	27953.6	23920.9	30082.7	17477.3	20386	32336.2	28401.3	38052.1	22352.4	49065.6	41574.1	42269.3	47529.2	33269.7	32434
Acetoacetic acid	0.37545			MS2 reverse	144.065	258.51	15597.1	12595.3	11178.1	14430.2	24809.7	15312.6	16071.3	20582.4	14718.4	15788.3	8782.05	10482.2	10367.1	11017.7	10096.6
Larixinic Acid	0.35595			MS2 reverse	144.065	215.263	11932.7	10094.5	11124.6	13572.5	9832.38	8602.92	5749.46	8844.74	17995.4	6723.84	7002.5	13192.4	15759	11422.3	9947.46
3-(2-Hydroxyethyl)indole	0.9203			MS2 forward	144.08	166.901	13085.5	7036.52	9005.09	17300	14227	5523.94	30617.9	13890.4	22229	10884.7	4805.24	8505.16	10184.6	12616.3	5021.25
		5-Tetrazolyl-glycine	-16.2616	MS1 mz matched	144.102	334.459	330043	258497	244662	191247	198462	329483	225623	341447	188085	345109	371970	301970	313700	354508	301993
		Nitrosylsulfuric acid;Selenite	-12.1520940463235;-17.3285380542728	MS1 mz matched	144.985	321.333	361390	270674	320637	350217	342778	349164	323610	344970	317259	332457	247140	288937	329167	312440	327077
Ammeline	0.47795			MS2 reverse	145.086	311.403	5054.12	3211.82	3541.4	2331.62	2421.25	3827.33	3146.31	4052.65	3293.31	4080.9	4743.79	4844.3	4998.65	5696.78	4909.27
				Unmapped	145.676	352.833	13671.7	16073.1	18126.3	11485.8	11268.9	16392.3	10862.1	15999.9	10865.5	14249.4	10177.2	11660.6	11943.2	9261	14083.9
		1,3-Dichloro-2-propanol	10.9392	MS1 mz matched	146.027	211.181	39480.9	30101.4	32353.9	41781.6	57363.4	36613.4	40328	42105.3	40823.8	24239.3	18545.6	23254	29638.8	26873.8	30267.6
Oxyquinoline	0.831			MS2 forward	146.06	44.5485	77910	85131.4	98111.4	80270.1	89320.8	90445.2	128204	86938.6	86317.8	152498	141120	96826.3	99600.1	104676	88550.5
4-Guanidinobutyric acid	0.9544			MS2 forward	146.093	332.537	1.1715e+06	890149	1.04604e+06	780796	791453	981901	1.0128e+06	983982	798474	1.30825e+06	1.35288e+06	1.19766e+06	1.32907e+06	1.19374e+06	1.20326e+06
(3-Carboxypropyl)trimethylammonium cation	0.9599			MS2 forward	146.118	352.833	5.1248e+06	4.29889e+06	3.78125e+06	3.07059e+06	3.13932e+06	5.31011e+06	3.4392e+06	4.74426e+06	3.14752e+06	4.69806e+06	3.7127e+06	4.33194e+06	3.14641e+06	3.58766e+06	3.81042e+06
Acetylcholine	0.8763			MS2 forward	146.117	165.088	2775.16	3877.17	3319.78	1348.73	1529.31	2002.01	1382.79	2077.07	2390.11	1331.99	2370.39	3626.16	4940.48	3515.29	2612.79
Coumarin	0.7448			MS2 forward	147.044	278.148	71580.9	65343	52040.8	54240.6	46819.9	64144	77969.3	66756.4	47119.9	65866.7	53587.1	63758.2	86001.3	68335.5	85989.7
Phenylpyruvate	0.40565			MS2 reverse	147.047	38.201	30578.8	34024.3	28786.2	28080.8	48877.4	32147.8	34289.4	38920.9	39433.9	44471.6	23505.4	22242.3	17647	18685.8	13772.7
L-Glutamine	0.9982			MS2 forward	147.077	350.39	765889	422430	516111	188299	220027	532697	524226	753437	310719	1.27612e+06	1.24292e+06	1.27147e+06	1.12687e+06	1.48882e+06	1.0626e+06
Ala-Gly	0.5			MS2 reverse	147.076	87.468	28908.5	27785.4	27860.9	18340.7	36395.2	30403.5	34061.3	35240.6	28259.8	64412	23043.4	22703.9	20435.5	15940.3	14796
L-homocysteic acid	0.4982			MS2 reverse	148.003	273.744	15216.2	9870.82	11590.6	6254.49	6522.87	9723.62	10026.5	10484.8	6715.32	17246.4	18797.9	15044.3	16831.4	17743.1	15755.8
Formylanthranilic acid	0.9415			MS2 forward	148.039	44.428	83543.5	69475.3	78805.2	71351.6	72330.5	80119.9	70189.2	78090.3	76895.5	86063.7	90384.4	87780.1	73851.5	99630.3	71640.8
L-Glutamate	0.9862			MS2 forward	148.061	377.409	2.39764e+06	2.17387e+06	1.96085e+06	807501	811184	2.2052e+06	1.45299e+06	2.8203e+06	960504	2.82119e+06	3.41202e+06	3.65381e+06	2.55634e+06	3.29515e+06	2.29136e+06
trans-cinnamate	0.7617			MS2 forward	149.059	235.808	153448	122711	118107	122049	117664	129027	111085	123279	126092	121537	109321	111714	138696	123567	132327
Dihydroxyfumarate	0.7855			MS2 forward	149.08	41.575	18149.9	15718.8	18607.9	29319	31546.4	25900	26065.9	31183.6	30328.2	2721.79	3099.91	3074.12	1287.33	2893.74	1765.99
L-Methionine	0.9823			MS2 forward	150.058	274.73	77280.5	61452.4	66263.8	65625.7	70051.5	73854.4	70755.1	70761	57910.8	94524.7	83643.4	81956.8	90961.3	95352.8	94515.7
Triethanolamine	0.963			MS2 forward	150.112	139.928	30934.8	33591.8	33031	9073.29	18107.7	41048.7	20810.2	31163.3	58082.9	24415.4	18879.4	18494.1	12606.9	23788.2	19584.7
Methoxyacetic acid	0.8528			MS2 forward	151.061	140.416	4128.18	4586.57	5680.05	4487.97	5987.35	5748.67	3776.84	5125.28	9738.99	5731.06	2685.43	5586.71	2593.24	4428.59	2581.64
4-Hydroxyindole	0.6393			MS2 forward	151.086	211.87	24103.7	16074.7	24325.1	28145.8	31509.1	21988.7	21115.3	27205.1	24681.4	19919.8	20057	23917.9	17683.1	26852.1	25077.9
2-Ethoxyethanol	0.9858			MS2 forward	151.096	62.661	61465.1	51291	41625.8	6898.55	5715.06	11635.9	21865.3	10313.6	12264.3	10081.1	13021.3	11402.5	19065.2	8878.04	18838
2-Hydroxyadenine	0.9692			MS2 forward	152.056	242.287	36518.6	40828.2	36173.1	39448.4	50728.2	37140.8	51408.3	46220.1	33441.1	39357.7	39637.1	42452	53529.5	51046	62866.9
Acetoin	0.3881			MS2 reverse	152.07	331.654	14887.3	16773.8	18489.9	15146.5	13014.8	10894.5	14011.4	13446.1	11447.2	19553.7	17083.6	15741.4	19298.8	16912.5	17445.7
Xanthine	0.9617			MS2 forward	153.04	199.814	7548.9	6512.02	7293.92	3733.23	4222.44	5100.39	5501.4	5791.2	5430.19	7602.79	7222.82	7904.84	8793.94	9056.66	9955.76
Hydroxyurea	0.47435			MS2 reverse	153.065	91.241	98106.2	89409.2	83323.9	54932	74608.8	59449.4	104860	119337	57915.8	129664	64357.7	80275.2	41465.5	79805.5	43358.1
Pyrrole-2-carboxylic acid	0.37025			MS2 reverse	153.063	367.485	12722.9	7768.23	8707.8	6902.5	6416.57	9295.02	10440.3	9414.33	7630.57	9634.4	9752.88	10594	11392.8	10599.1	10721.1
				Unmapped	154.042	220.581	1.00727e+06	780886	777566	866766	802096	891496	818170	966416	896128	1.05306e+06	943082	945172	874690	1.04718e+06	909157
		Glutarylglycine;N-Acetylglutamic acid;N-Acetyl-L-glutamate;L-2-Amino-6-oxoheptanedioate;AminoDHQ	-9.11068489090829;-9.11068489090829;-8.99167846603865;-8.99167846603865;-8.99167846603865	MS1 mz matched	154.041	240.733	275859	157175	211429	248516	228316	232557	231182	261044	209068	180946	179425	178331	241427	227477	244813
		1-(4-hydroxyphenyl)ethane-1,2-diol;2,3-dimethoxyphenol;2,4-dimethylbenzene-1,3,5-triol;2,6-Dimethoxyphenol;2-Furanylmethyl propanoate;3,5-Dimethoxyphenol;4-Hydroxy-3-methoxybenzenemethanol;5-ethylbenzene-1,2,3-triol;5-methoxy-2-methylbenzene-1,3-diol;5-methoxy-4-methylbenzene-1,3-diol;Hydroxytyrosol;Propyl 2-furoate;Sylvopinol;Vanillyl alcohol;2,6-Dimethoxyphenol	-9.80248376857946;-9.80248376857946;-9.80248376857946;-9.80248376857946;-9.80248376857946;-9.80248376857946;-9.80248376857946;-9.80248376857946;-9.80248376857946;-9.80248376857946;-9.80248376857946;-9.80248376857946;-9.80248376857946;-9.84013033616752;-9.	MS1 mz matched	155.061	324.043	23724.7	23255.5	25709.5	21495.5	15420.1	23942	22252.8	25488.4	22827.7	41901.1	31738.9	36557.3	36109	37307.6	37106.7
L-Histidine	0.9843			MS2 forward	156.077	280.167	17197.4	16316.1	17602.5	19561.6	23646.6	19647.3	3185.28	16993	22463.9	21234.1	17403.7	19805.5	21998.4	16061.4	23007.6
		2-[(Isopropylthio)methyl]furan;1-phthaldehyde;2-phthaldehyde	-1.65384169671142;20.0413309196874;20.0413309196874	MS1 mz matched	157.061	296.625	491112	326588	318298	1.00919e+06	889966	529996	662692	557332	541964	220617	66640	134869	219793	87130.7	359496
3-Indoleacetonitrile	0.6079			MS2 forward	157.076	42.934	97366.1	81747.2	106459	105024	104056	91627.9	83876.8	89092.1	108818	101708	91925.8	92956.6	91707.9	105612	98237.2
L-dihydroorotate	0.3269			MS2 reverse	158.029	323.301	10694.5	8874.81	8467.81	8883.58	6456.37	10513.9	10698.8	12050.9	6690.4	18249.3	10512.1	16118.7	13872.2	14137.3	18272.2
Allantoin	0.31425			MS2 reverse	158.044	376.482	83312.7	70836.9	90970.9	48851.1	50250.1	96825.6	62397.3	118762	49063.1	93086.3	101250	93377.6	99308.8	97055	89823.5
Propynoic acid	0.49885			MS2 reverse	158.045	300.734	3394.32	2472.62	3432.07	2953.83	1839.23	7747.28	7609.05	2681.47	2199.4	3531.69	4568.35	3031.82	4007.75	7047.95	3308
Indoleacetic acid	0.9919			MS2 forward	158.059	46.981	188359	132898	144269	170490	113966	257319	120266	253995	136152	149899	83603.2	90759.9	108311	177219	117437
				Unmapped	158.117	166.494	8336.76	8351.65	7571.76	9572.01	8766.97	10566.3	10128.7	7677.59	8181.48	8193.09	6963.99	6296.3	8443.52	8441.92	7633.26
		5-Chloro-3-methylcatechol	22.15	MS1 mz matched	159.027	156.562	205356	158525	167821	48826.3	60965.3	104297	103255	125488	98962.4	217909	223056	205940	237932	411093	346291
		1-Pentanesulfenothioic acid;Ethyl isopropyl disulfide;Ethyl propyl disulfide;Hypoxanthine	-0.307266992658953;-0.307266992658953;-0.307266992658953;-3.67543011712255	MS1 mz matched	159.028	200.391	46447.4	40827.2	34707.6	33443.1	42177.6	39467.5	40806.2	41828.9	37671.9	42762.6	33086.2	34643.2	42620	52987.8	63204
		cis-Acetylacrylate;Norfuraneol;2-Hydroxy-2,4-pentadienoate;cis-Acetylacrylate;Tulipalin B	-11.3935843602943;-11.3935843602943;-11.3935843602943;-11.3935843602943;-11.3935843602943	MS1 mz matched	159.065	258.408	45281.1	36076.5	32117	62885.9	54715.3	49667.2	55142.6	56734.2	50809.2	28197.9	14533.5	25317.8	26853	20083.7	24796
		S-Isopropyl 3-methylbut-2-enethioate;(2-phthyl)methanol;1-Hydroxymethylphthalene	-3.3597649221083;17.7430456268643;17.7430456268643	MS1 mz matched	159.076	366.749	308394	275158	277761	223474	212017	282956	285670	334528	238471	354910	379091	379677	387959	416027	392737
Phenelzine	0.4811			MS2 reverse	159.091	237.408	127883	118074	128669	111005	111580	139576	131036	137663	113066	134446	113545	128643	142347	129901	149484
N-Methyl-1-deoxynojirimycin	0.33465			MS2 reverse	160.095	237.467	22941.5	17427	15006.6	14806.5	11247.1	15931.8	16162.4	17806.8	15848.1	17026.9	14302.9	16290.4	18531.3	18686.2	21293.1
Cyclohexylamine	0.7686			MS2 forward	160.133	359.97	364162	292570	359419	199446	205288	331125	256281	364074	203590	452458	446920	432540	344703	454948	350796
DL-Homoserine	0.4473			MS2 reverse	161.092	95.807	57769.7	61519.2	66865.6	58066.6	90907.4	67860.9	77159.3	81807	69959.3	71095	39609	30846	37661.4	31460.2	32145.5
N6-Methyl-L-lysine	0.9943			MS2 forward	161.128	279.507	13953.3	10406.1	11059.1	15283.2	18927	13137.2	15522	13225.4	12751.8	14285.1	9867.07	11437.7	12821.8	11527.7	12098
Mexiletine	0.34425			MS2 reverse	162.131	279.506	824.371	643.897	895.683	1216.8	1329.34	759.667	835.833	805.988	698.137	808.353	603.714	848.977	665.328	4039.18	597.811
		2(R)-Hydroxyadipic acid;2-Hydroxy-2-ethylsuccinic acid;2-Hydroxyadipic acid;3-Hydroxyadipic acid;3-Hydroxymethylglutaric acid;D-1,5-Anhydrofructose;D-1-Deoxy-erythro-hexo-2,3-diulose;Diethyl dicarbonate;Levoglucosan;Lichenin;(R)-3,3-Dimethylmalate;3-Ethylmalate;2-Hydroxyadipate;(R)-2-Ethylmalate;L-Rhamnono-1,4-lactone;(2R,3S)-2,3-Dimethylmalate;3-Hydroxy-3-methylglutarate;2-Dehydro-3-deoxy-L-fuco…	1.08976811571671;1.08976811571671;1.08976811571671;1.08976811571671;1.08976811571671;1.08976811571671;1.08976811571671;1.08976811571671;1.08976811571671;1.2341656546918;1.2341656546918;1.2341656546918;1.2341656546918;1.2341656546918;1.2341656546918;1.2341656546918;1.2341656546918;1.2341656546918;1.2341656546918;1.2341656546918;1.2341656546918;1.2341656546918;1.2341656546918;1.2341656546918;1.2341…	MS1 mz matched	163.059	375.484	80365.9	74269.2	72176.8	90936.6	86819.8	89736.9	94565.5	93167.3	73799.5	72602.3	53869.1	67852.6	90635	61083.1	81741
Nicotine	0.872			MS2 forward	163.122	77.489	25561.9	25208	24854.4	6870.27	8903.04	14664.3	8431.56	14139	13180.2	9974.32	11611.7	8999.2	8008.38	9608.1	8737.92
				Unmapped	163.968	273.744	54090.7	47556	49629	33124.6	33780.5	40645.7	46332.1	44511.2	34465.9	63814.2	56867.7	56704.6	65581.5	60754.3	63308.7
		(±)-2-Methylthiazolidine;	-5.53153328179159;	MS1 mz matched	164.073	38.4985	65385.2	54908.7	61912.6	54248.8	85561.5	65364.1	68905.1	76284.2	66707.3	85189.8	1814.67	52029.2	44032.1	39830.4	32284.6
trans-2-Hydroxycinnamic acid	0.6759			MS2 forward	165.055	278.148	363360	328877	264808	274290	215386	317960	380683	348553	240132	337295	266366	313891	425435	332547	445515
DL-Methionine sulfoxide	0.9914			MS2 forward	166.053	344.731	48715.6	54525.9	51391.5	45975.1	43664.9	64357	45538.7	62612.3	50233	67529.3	58081.3	58066.7	45141.9	47899.1	53421.4
DL-3-Phenyllactic acid	0.4538			MS2 reverse	166.062	461.603	168391	174752	116651	53072.5	33462	462169	128965	114063	60106.7	564764	252727	90383.2	118904	71301.8	205590
L-Phenylalanine	0.9739			MS2 forward	166.086	235.519	3.48535e+06	2.83669e+06	2.92172e+06	2.84934e+06	2.93148e+06	3.06376e+06	2.63447e+06	3.0295e+06	2.98781e+06	2.92433e+06	2.63453e+06	2.96382e+06	3.30742e+06	2.96811e+06	3.31041e+06
		(±)-Furaneol;2,7-Oxepanedione;2-Ethyl-3,4-dihydroxyfuran;3-Hydroxy-4,5-dimethyl-2(5H)-furanone;5,6-Dihydro-4-methoxy-2H-pyran-2-one;L-erythro-5-(1-Hydroxyethyl)-2(5H)-furanone;Osmundalactone;xi-5-Acetyltetrahydro-2(3H)-furanone;Dihydro-4,4-dimethyl-2,3-furandione;Dihydrophloroglucinol;(4E)-2-Oxohexenoic acid;2-Hydroxy-cis-hex-2,4-dienoate;(2Z,4Z)-2-Hydroxyhexa-2,4-dienoate;5-Hydroxymethylfurfuryl…	-7.02434090220209;-7.02434090220209;-7.02434090220209;-7.02434090220209;-7.02434090220209;-7.02434090220209;-7.02434090220209;-7.02434090220209;-7.02434090220209;-7.02434090220209;-7.02434090220209;-7.02434090220209;-7.02434090220209;-7.02434090220209;-7.	MS1 mz matched	167.092	123.255	41328.1	32356.1	35889.9	48236.5	54933.3	46188.9	42385.6	41329.1	52125	19459.7	21932.5	24879.8	22859.3	33967.5	24042.5
				Unmapped	167.168	27.5065	143190	101051	95939.4	46564.7	68315.1	111534	62520.3	130642	99148.5	121826	111019	122730	83709.1	114574	75418.6
3-Mercapto-2-butanone	0.4344			MS2 reverse	168.043	272.473	2471.47	1451.53	1853.57	1161.11	1423.83	1407.95	1544.11	2118.34	1442.68	3203.48	3091.41	2718.1	3285.75	3348.02	2703.16
beta-Hydroxybutyrate	0.35355			MS2 reverse	168.065	241.629	19396.2	18984.4	19799.4	18134.2	20918.2	17896.8	21240.2	20649.4	18142.2	27553.4	23640	22828.3	26987.6	24417.8	27859
Pyridoxal (Vitamin B6)	0.984			MS2 forward	168.065	95.085	145672	142886	145668	102718	103425	130054	110902	128606	104325	172279	149827	113193	120657	152508	132986
				Unmapped	168.946	321.592	187827	145671	156677	161378	149010	159146	154887	172799	134051	151176	143175	141180	144302	146336	156225
Quinone	0.7115			MS2 forward	169.052	30.5405	2558.77	1707.23	2051.83	444.376	818.955	1793.67	501.436	3481.44	3654.17	5787.22	2931.78	3859.07	3362.08	4040.82	723.171
DL-.alpha.-Phenylglycine	0.42475			MS2 reverse	169.096	99.609	6183.74	6559.73	5825.84	7919.79	9905.61	12062.6	9505.04	12499.4	1065.45	12032.9	11404.9	6976.09	5993.39	8466.09	7665.32
		1,3-Dichloro-2-propanol	10.9392	MS1 mz matched	170.012	211.113	25767.7	22614.5	23709.8	24178.7	22052.8	25769.4	23004.7	22928.2	25645.4	26202.4	24276.6	25205	27823.3	25506.7	30031.7
3-Methylhistamine	0.8978			MS2 forward	170.063	278.086	6081.51	4471.5	6584.51	3045.82	3612.65	4563.23	2740.79	5019.63	2523.72	9465.21	10525	7883.22	8290.01	12547	8542.17
Indoleacrylic acid	0.661			MS2 forward	170.059	236.754	17743.5	11373.7	10053.1	11160.3	10055.7	18460.6	13170.6	15655.2	11512.8	14364.1	14917.5	15182.1	15854	16357.2	17866.4
6-Hydroxydopamine	0.4071			MS2 reverse	170.081	242.737	8675.58	8177.59	7483.55	7882.4	10471.4	8268.82	10820.7	8914.9	9158.73	7749.22	6894.21	6976.62	7222.05	6551.55	7154.76
Pyridoxine	0.9933			MS2 forward	170.081	104.057	610432	540292	590959	427726	446839	461986	420514	461381	427301	779249	544663	671148	684592	672061	646972
		N1-Methyl-2-pyridone-5-carboxamide;N1-Methyl-4-pyridone-3-carboxamide;N1-Methyl-2-pyridone-5-carboxamide;N1-Methyl-4-pyridone-5-carboxamide;2-Amino-4-nitrotoluene;4-Amino-2-nitrotoluene	-3.79787848547959;-3.79787848547959;-3.94584719325259;-3.94584719325259;-3.94584719325259;-3.94584719325259	MS1 mz matched	170.092	141.245	99824.6	83432.7	106212	90326.3	123395	102391	100421	118064	104026	103068	62992.2	65301.3	73940.3	60899	74742.8
Aceclidine	0.38105			MS2 reverse	170.117	317.141	65717.6	49718.7	55454.6	46948.3	52760.8	50771.4	58150.8	52940.2	47973.1	65682.3	66202.3	65399.5	84309.7	74453	75393.6
		2-Biphenylol;Diphenyl ether;Methyl beta-naphthyl ketone;2-Hydroxybiphenyl;4-Hydroxybiphenyl;3-Hydroxybiphenyl	17.6747460527747;17.6747460527747;17.6747460527747;17.4683606822227;17.4683606822227;17.4683606822227	MS1 mz matched	171.076	273.606	160587	119878	117267	117120	129054	105991	123848	114590	106656	182091	156171	151505	172252	175502	184493
		2,3-Dimethyl-5-(1-propenyl)pyrazine;2,3-Dimethyl-5-(2-propenyl)pyrazine;2,5-Dimethyl-3-(1-propenyl)pyrazine;2,5-Dimethyl-3-(2-propenyl)pyrazine;3,5-Dimethyl-2-(1-propenyl)pyrazine;3,5-Dimethyl-2-(2-propenyl)pyrazine;3-Ethyl-5-methyl-2-vinylpyrazine;6,7-Dihydro-2,3-dimethyl-5H-cyclopentapyrazine;6,7-Dihydro-2,5-dimethyl-5H-cyclopentapyrazine;6,7-Dihydro-2,6-dimethyl-5H-cyclopentapyrazine;Nornicoti…	19.9297706645257;19.9297706645257;19.9297706645257;19.9297706645257;19.9297706645257;19.9297706645257;19.9297706645257;19.9297706645257;19.9297706645257;19.9297706645257;19.9297706645257;20.2565833896983;20.2565833896983	MS1 mz matched	171.088	358.673	940192	795090	472029	486098	466990	677320	727835	956786	558181	1.31426e+06	1.32403e+06	1.05619e+06	936757	1.02264e+06	865859
				Unmapped	171.148	37.63	43179.9	38546.3	42982.8	34370.4	38322.4	30963.8	47706.7	52260.8	56827.2	35204.9	36880.4	35667.8	43106.5	42065.1	38293.2
		2-Methylundecane;N-Dodecane;	-24.9724666570501;-24.9724666570501;	MS1 mz matched	171.199	27.582	19110.4	12255.6	10369.2	8350.76	7718.7	14106.4	9620.6	19047.6	13461.8	16271.3	14707.2	15838.6	7681.17	15018.1	8212.1
N-Acetyl-L-glutamate	0.8387			MS2 forward	172.06	370.805	35427.1	31657.4	32936	25522.5	26636.6	32582.9	32243.3	36112.2	29025.2	44675.9	39571.7	46316.4	40441.4	40583.1	38595.4
Glycerol 3-phosphate	0.9983			MS2 forward	173.02	415.348	15951.8	14906.6	13004.4	7550.19	5002.14	15814.3	14000.6	28591.2	8497.62	35000.5	37144.7	20275.2	19106.1	24163.1	24434.7
2'-Deoxy-D-ribose	0.37705			MS2 reverse	173.02	370.108	7265.4	5764.39	5354.87	4128.37	4423.49	5897.82	7260.16	8197.33	4698.34	11288.7	8520.34	8764.73	10040.4	9849.98	8224.26
L-Kynurenine	0.32605			MS2 reverse	173.069	219.814	11319.5	14071.9	8788.14	4002.87	2315.27	6936.31	8316.67	9315.86	4698.1	20767.6	18642.3	14113.8	33550.7	22056.8	12193.6
sn-Glycerol 1-phosphate	0.35235			MS2 reverse	173.08	236.458	64270.4	58152.1	48270.1	36853.4	31626.7	35984.3	33465.7	35957.2	40998.8	77089.8	47401	57713.7	61017.9	70668	53823.6
Pro-Gly	0.9566			MS2 forward	173.091	302.145	86676.1	77641	78548.8	151688	49875.1	77935.1	67648.2	58235.4	56157.7	101013	143377	108723	87663.5	83431.1	125491
L-Isoleucine	0.9118			MS2 forward	173.128	225.221	44755.7	37557.5	50523.8	34610.9	29341.7	24553.8	23986.9	24274.5	41018.5	35339.9	31227.8	67200.5	102965	64031.6	73310.7
		2-Hydroxyadenine;8-Hydroxyadenine;Guanine;Guanine	-2.71301953806048;-2.71301953806048;-2.71301953806048;-2.64814027718652	MS1 mz matched	174.038	209.38	23103.8	21502.2	16397.1	11508.7	12190.5	17275.9	16618.4	21230.3	13196.7	25373.7	17804.5	21251.5	20950.1	18374.2	21057.8
5-Hydroxyindoleacetate	0.49605			MS2 reverse	174.058	183.084	2364.5	2458.45	2896.17	1116.33	1391.78	3733.02	6464.74	2166.2	2392.9	1789.42	6420.86	1855.21	2158.65	2623.15	2877.82
N2-Acetyl-L-ornithine	0.9319			MS2 forward	175.107	334.672	106339	84891.8	82943	83950.8	82457.7	101856	95925.3	112549	73301.2	108489	94015.1	97107.6	102914	88861.6	105157
L-Arginine	0.9948			MS2 forward	175.118	351.05	9204.61	9971.31	11851.3	14183.2	15721.5	10926.3	16541.3	15339.9	11392.6	11152.1	11765.9	7518.95	14603.8	8749.8	14727.6
				Unmapped	176.04	323.741	365895	315210	340096	286855	252291	361927	341338	358535	263157	415956	365979	405855	445813	476819	468397
N-Acetyl-L-aspartic acid	0.9284			MS2 forward	176.055	376.489	85022.2	68785.8	87742.7	53171.8	53374.6	64706.5	65283.6	81450.6	50187.4	93006.8	88729.1	90079.5	104436	90230.8	91005.4
L-Citrulline	0.9898			MS2 forward	176.103	366.745	140274	138227	130479	99211.2	95405.7	136070	133500	155150	105385	172270	182478	187346	182568	192797	194363
				Unmapped	176.876	292.485	1.20415e+06	874816	1.17123e+06	447156	517791	1.026e+06	850896	1.15187e+06	665360	1.67211e+06	1.65398e+06	1.41743e+06	1.54377e+06	1.95141e+06	1.26384e+06
		Sodium thiosalicylate;2,6-Dichloro-para-phenylenediamine	4.33261284100718;4.33261284100718	MS1 mz matched	176.992	370.052	24490.3	23230.5	22317.9	15391.7	18520	24465	22025.6	27940.1	16372.9	30594.7	32119.7	31282.7	31823	41106.9	29798.9
CITIOLONE	0.33585			MS2 reverse	177.068	243.028	3990.82	4349.49	4689.73	6383.77	6924.58	3617.35	3568.69	3523.78	4923.3	3142.51	1249.6	4771.33	5429.52	3821.48	4038.44
Ser-Ala	0.8325			MS2 forward	177.086	83.186	6698.78	5383.56	4876.32	21638.7	3341.04	7288.67	3012.71	8590.28	11223.3	1926.77	20115.2	20674.1	18925.2	22427.3	13997.7
Acetyl-DL-Valine	0.4933			MS2 reverse	177.123	477.925	63507.3	78542.1	48107.3	22749.8	24519.4	78647.4	39995.6	63440.4	35715.6	89573.5	70708.2	45419.2	13831.8	108401	28581.8
Indole	0.49305			MS2 reverse	178.085	256.297	18480.6	14792.7	13724.6	9598.19	9891.07	11980.9	12971.4	12342	10532.4	19563.9	16635.8	19724.3	21027	23314.8	18575.1
		Polyvidone;	5.99420734966343;	MS1 mz matched	178.122	126.156	103750	105629	115440	112837	127253	112099	108808	95351.3	91265.8	102923	98289.5	91478.9	114233	95905.2	111713
Dulcin	0.30955			MS2 reverse	180.087	424.716	34883.6	30416.9	19129.8	6156.83	4914.22	18368.3	28616.1	25981.3	8171.76	35957.3	34966.2	31733.1	40391.6	57191.9	55241.9
Metanephrine	0.32			MS2 reverse	180.101	280.139	5071.24	4149.4	3974.47	2916.55	2896.58	3929	2975.01	3999.24	2896.46	6003.94	4898.46	4445.16	5838.63	6171.72	5484.82
Hydroxyphenyllactic acid	0.3558			MS2 reverse	182.055	233.43	2150.99	1978.59	1959.87	1848.53	1819.32	1561.88	1839.31	2026.15	1795.07	1160.98	1784.16	2394.16	2612.42	1630	2581.74
3-Amino-3-(4-hydroxyphenyl)propanoate	0.4851			MS2 reverse	182.079	417.61	132539	126478	64270	78993.5	67592.2	234549	63111	135474	61583	130883	39283.5	189801	53920.3	35809.9	55218.7
Pargyline	0.49985			MS2 reverse	182.091	56.7435	5481.09	4059.81	3486.71	26164.9	15182.4	7889.36	11725.1	5707.25	1308.01	34203.8	6359.6	3904.44	2671.83	5120.73	2848.6
4-Hydroxybenzaldehyde	0.3553			MS2 reverse	183.062	258.434	5584.68	3608.32	5485.74	3335.45	5725.85	4445.52	2768.09	3839.98	5610.02	5716.92	6116.96	6910.23	3877.19	5869.97	4760.02
		2,6-Diamino-4-hydroxy-5-N-methylformamidopyrimidine;p-Fluorophenylalanine	-24.4347111187999;8.47328010764443	MS1 mz matched	184.071	297.675	49020.3	41870.9	43866.7	44785.7	76072.1	44540.8	56012.8	90345.9	78937.4	37885.8	37189.1	39558.1	29769.3	21371.2	20708.1
Phosphorylcholine	0.9951			MS2 forward	184.072	361.865	259439	228626	327266	187123	203633	201310	236353	226195	203642	286139	269041	279431	251188	266712	250128
		2-Amino-a-carboline;Chlorphentermine	12.8506911318961;2.73102416130618	MS1 mz matched	184.09	310.034	25400	19868.5	24042.5	10809.6	10057.3	17347.8	20118.1	17386.9	13166.1	38538.1	35191.8	31368.2	42110	36887.3	42547
		(R)-pantothenic Acid;Pantothenic acid;Pantothete	-3.07013798874403;-3.07013798874403;-3.19473216047786	MS1 mz matched	184.096	253.135	18786.6	18286.6	21195.8	30555	31114.9	25369.6	23352.3	23325.5	31580.9	13389	11751.2	15741.3	14575.3	17369.4	18003.3
L-Carnitine	0.411			MS2 reverse	184.094	328.881	7140.64	6201.77	6327.53	7348.45	6684.59	9770.73	7544.18	6077.99	4770.77	8019.56	8426.11	8777.2	8928.43	11557.9	10552.8
IS	1			MS2 forward	185.096	175.664	107018	98830.1	102699	106097	95979.4	115457	86466.5	89144.8	90179.5	103611	74627.3	86614.5	94495.6	104015	93564.1
Pro-Ser	0.9527			MS2 forward	185.091	110.648	57837.3	37071.5	58007.6	22174.2	22409.3	37435.1	18801.9	32426.3	29839.2	93259.5	85770.3	94270.2	53539.5	105056	57357.2
		Benzoyl phosphate;Dinotefuran	13.85444519878;-12.8644982399022	MS1 mz matched	185.103	337.092	131275	129612	145130	37530.6	42181.3	129327	90365.8	165895	59971.3	233995	219829	212644	185912	245202	178412
N-Acetyl-D-glucosamine	0.43025			MS2 reverse	186.076	237.737	28021.6	23802.1	24378.1	25649.6	33671.2	27679.4	27652.5	29716.7	26948.8	23517.8	17920.1	20308	23094.4	19332.9	19951.3
		Beta-Carboline;D-Ornithine hydrochloride	-16.3522369732998;-3.57001331609907	MS1 mz matched	186.098	388.115	111987	87010.5	56442.4	36214.1	36531.1	46939.6	44373.2	104650	36085.4	122748	143010	104784	58025	79743.2	56094
N-Acetylcadaverine	0.4908			MS2 reverse	186.159	333.725	23326.9	18422.2	19719.5	22157.2	28349.1	24400.6	19412.6	36575	20971.9	21008.3	18033.5	22325.7	16332.5	10696.6	14305.8
		8-Chloroxanthine;3-Phospho-D-glycerate;Glycerate 3-phosphate;2-Phospho-D-glycerate	4.36142038912951;12.7117755570812;12.7117755570812;12.7117755570812	MS1 mz matched	186.995	321.333	1.77449e+06	1.37189e+06	1.38782e+06	1.63136e+06	1.65452e+06	1.84348e+06	1.59498e+06	1.64832e+06	1.58572e+06	1.58236e+06	1.0173e+06	1.40201e+06	1.61495e+06	1.56733e+06	1.66442e+06
				Unmapped	187.027	210.899	15265.3	12872.5	13302	14052.6	11253.1	14266.3	12855.9	13524.3	13697.3	14269	12205.2	13668.7	15016.4	16920.2	14936.4
Mevalonic acid	0.40175			MS2 reverse	187.036	277.399	11531.7	9180.59	8489.84	3921.23	4437.37	7118.02	8744.9	8537.57	4416.17	25361.9	15966.2	8782.75	8580	14092	11292.6
		Alanyl-Proline;Prolyl-Alanine;	-23.9542686997986;-23.9542686997986;	MS1 mz matched	187.096	221.682	9896.65	8027.53	9367.38	10729.1	12347.1	11022.8	12766.2	13276.3	12472.2	6077.79	3452.8	4983.35	4972.47	4397.18	626.67
Pro-Ala	0.9793			MS2 forward	187.107	238.378	2193.54	2543.05	2137.9	2841.76	2131.99	4300.8	2888.79	3711.17	1649.07	1930.01	2017.85	2293	2433.02	1750.47	1651.86
		(3-Nitroamino)alanine;4-Hydroxymandelonitrile;2,3-Dihydroxyindole;2-Formylaminobenzaldehyde;(S)-4-Hydroxymandelonitrile;5,6-Dihydroxyindole;Gentiadine;3-Hydroxyindolin-2-one	9.01950501472785;-18.115006135649;-18.115006135649;-18.115006135649;-18.115006135649;-18.115006135649;-18.115006135649;-18.115006135649	MS1 mz matched	188.005	260.876	20668.4	19254.1	22077.5	23022.1	19806.7	22521.6	21228.9	21585.6	21889.6	25291.3	25930.2	22914.5	29047	30179.3	30877.9
DL-Indole-3-lactic acid	0.7541			MS2 forward	188.071	237.094	1.38013e+06	902728	828216	874621	808729	1.14661e+06	1.06786e+06	1.21658e+06	927400	1.26324e+06	993257	1.09114e+06	1.2755e+06	1.30005e+06	1.38338e+06
D-Xylulose	0.35355			MS2 reverse	189.017	273.725	12379.8	9061.74	9254.62	6664.76	6790.66	9019.84	9567.98	8608.53	7435.09	12596.4	11909.6	12190.9	13012.7	11912.6	12121.9
alpha-Guanidinoglutaric Acid	0.37135			MS2 reverse	189.075	298.664	16559	10829.4	11132.7	5752.1	6695.35	10236.9	7334.94	10956.4	6235.89	21749.7	20182.2	19116	17578.8	26634.9	16209
Val-Ala	0.9967			MS2 forward	189.122	44.6775	14636.3	14018	6915.12	11633.9	5636.76	9883.86	8666.65	10130.6	16142.3	3457.45	3271.16	18540.2	5832.63	5939.88	2604.95
L-NG-Monomethylarginine	0.9418			MS2 forward	189.134	253.838	63354.1	58857.1	59773.7	113752	121592	71119.1	97677.7	79390.6	80842.6	55216.1	39323.4	39378.1	53847.4	40440.2	56878.8
N6,N6,N6-Trimethyl-L-lysine	0.45755			MS2 reverse	189.159	303.925	10436.3	6977.4	9629.31	1160.41	2202.63	5899.08	5484.65	7148.6	3935.62	15492.4	16256	13650.3	16165.5	17129.7	13664.3
L-Pyroglutamic acid	0.9723			MS2 forward	190.07	370.805	51455.9	44665.8	50434.4	40734	40511.9	49347.5	50213.9	50542.1	43766.9	64667.5	59596.1	57926	63881.4	69348.1	61354.1
		3-Acetyl-2,7-naphthyridine;4-Hydroxy-1H-indole-3-acetonitrile;	-9.66444612394252;-9.66444612394252;	MS1 mz matched	190.097	220.633	16410.5	10025.3	13568.3	3898.01	3152.86	10171.8	9083.6	14484.3	7280.16	25062.2	22683	20353.5	17513.8	27786.5	15545.2
6-Benzylaminopurine	0.4998			MS2 reverse	190.09	367.573	3189.07	2448.51	2497.27	1270.92	925.44	2749.93	2430.78	731.636	1778.03	4358.63	3067.69	5206.3	4238.87	3983.27	3403.52
Diacetyl	0.49905			MS2 reverse	190.107	178.013	1407.57	1298.11	1253.78	2195.84	1832.7	1606.06	857.908	1917.93	1552.71	1114.39	978.347	1188.32	1568.31	1247.07	532.35
Ala-Thr	0.7033			MS2 forward	191.101	220.745	2474.72	1296.61	1621.99	359.998	396.125	1719.57	1331.51	2063.14	1535.27	3285.48	2805.4	2830.59	2399.72	3940.94	1259.64
meso-2,6-Diaminoheptanedioate	0.3004			MS2 reverse	191.102	351.056	6207.25	4737.63	3748.45	5415	4818.3	6149.55	7359.64	6283.84	6120.75	6745.72	6989.99	3823.25	8094.7	6759.67	8881.98
		2,5-Dichloro-carboxymethylenebut-2-en-4-olide;2,5-Dichloro-carboxymethylenebut-2-en-4-olide	14.3551659456509;15.7907052080897	MS1 mz matched	191.982	290.193	17039.4	10986.7	14890.6	8256	10724	12952.6	10498.5	14290.3	9225.79	22353.5	19276.9	17791.5	20412	24617.4	15954.3
N-Acetyl-L-methionine	0.9631			MS2 forward	192.068	183.093	5778.71	4557.61	4342.94	4069.72	4294.98	5772.24	2204.78	4494.5	4316.43	2823.08	3034.61	3675.13	4994.79	5593.5	5567.68
Propionylglycine	0.44955			MS2 reverse	192.086	234.809	8974.14	9010.97	11849	10776	13352.9	11717.2	10013.6	9232.8	9230.7	7524.74	7807.13	8051.88	10058.4	6375.51	9540.91
3-Methylphenylacetic acid	0.4886			MS2 reverse	192.101	160.397	12395.5	9350.76	11143.5	18858.9	16031.6	17667.6	14804	13685.7	14197	7910.05	5950.08	6654.85	7088	8650.94	8683.92
				Unmapped	193.158	34.9715	59784.1	56316.1	58062.4	10895.7	12685.3	18440	20781.7	29210.8	14426.7	49937.8	22202.3	36226.9	45940.4	53164.3	95164.4
Itaconic acid	0.4065			MS2 reverse	194.046	282.115	23238.4	19327.3	20230.4	38456.7	32918.9	48917	29242	31371.1	33250	10057.6	8795.68	11523.2	11182.7	8860.36	17335.1
Phenylacetylglycine	0.9996			MS2 forward	194.081	171.034	36119.6	31454.5	36838.3	2252.26	1781.75	3302.08	3164.45	4475.37	3432.02	73934.4	62209.3	63289.8	83214.5	86972.8	69097.8
		Beta-Glycerophosphoric acid;Glycerol 3-phosphate;sn-Glycerol 3-phosphate;sn-Glycerol 1-phosphate;Glycerol 2-phosphate;DL-Glycerol 1-phosphate	1.89229141781063;1.89229141781063;1.74404713118757;1.74404713118757;1.74404713118757;1.74404713118757	MS1 mz matched	195.002	370.052	81014.1	70009	60285	48769.2	53432.1	71971.3	64019.8	84254.3	52308.5	95214.7	105312	100766	103647	120144	94254.8
Gly-His	0.7585			MS2 forward	195.087	204.98	14806.7	11893	10879.7	5935.99	5690.91	7142.4	5870.29	6835.75	7054.01	22951.9	17697.2	18928.2	19371.5	21042.5	16533
				Unmapped	195.122	59.395	430734	371815	327105	60500.5	33991.8	75970	120075	57851.5	67055.1	70599.6	72304.4	56901.1	119977	50641.6	132961
Ethylmalonic acid	0.377			MS2 reverse	196.057	257.389	2959.2	2947.51	2817.92	1771.65	1931.31	2577.11	2115.97	2320.13	2087.87	3464.47	2337.39	3837.25	3688.11	3330.79	2656.15
2-Phenylacetamide	0.6967			MS2 forward	196.096	44.466	108331	93046.1	97848.5	90145.5	115352	101385	103039	121111	105912	116035	66848	67015.9	66091.3	62335.3	54727.2
		Glycyl-Valine;Gly-Norvaline;L-Theanine;N(5)-ethyl-L-glutamine;N-Acetylornithine;Valyl-Glycine;N-Acetylornithine;N5-Ethyl-L-glutamine	-2.54048751490803;-2.54048751490803;-2.54048751490803;-2.54048751490803;-2.54048751490803;-2.54048751490803;-2.29752487652687;-2.29752487652687	MS1 mz matched	197.089	334.632	99551.1	75929.3	78539	89336.9	81371.8	88930.2	88275	109445	71257.7	104965	87248.1	90410.5	92058.2	83308.6	95271.4
Anthranilic acid (Vitamin L1)	0.4007			MS2 reverse	198.076	277.545	2690.85	1476.02	1561.56	1619.54	2189.79	2582.5	1688.73	3926.51	4043.76	1737.88	2659.13	2411.21	2316.95	1904.48	2376.92
N-Acetyl-L-Histidine	0.9959			MS2 forward	198.087	296.034	78231.8	60697.5	63123.9	43469.9	51808.7	49095.8	52652.3	58407.2	49006.9	95571.2	88011.5	86065.6	87071.1	90332.6	93541.6
		Argininic acid;Citrulline;L-Citrulline	-3.94812684919408;-3.94812684919408;-3.9978137669561	MS1 mz matched	198.084	367.147	422575	394456	391693	329295	309595	396342	383750	437293	332528	489596	496050	475927	515798	508243	516959
		2-Hydroxy-3-(3,4-dihydroxyphenyl)propanamide;DL-Dopa;L-Dopa;N-Hydroxy-L-tyrosine;3,4-Dihydroxy-L-phenylalanine;N-Hydroxy-L-tyrosine;N,N-Dihydroxy-L-phenylalanine	-15.0064988776017;-15.0064988776017;-15.0064988776017;-15.0064988776017;-15.0064988776017;-15.0064988776017;-15.0064988776017	MS1 mz matched	198.185	33.694	30590.6	30519.9	36263.5	4298.94	5964.28	5284.63	5223.09	13760	9345.07	14554.9	8053.27	12349.8	22021.8	15699.3	28501.1
DL-Vanillylmandelic acid	0.36475			MS2 reverse	199.063	225.137	9440.35	7156.79	7321.97	3112.81	2392	4135.89	4559.49	3892.22	4066.8	8205.71	9600.58	9436.86	12564.1	11048.5	11633.8
Pro-Thr	0.8917			MS2 forward	199.107	93.111	77251.4	68661	64143.8	23384.4	28248.5	39781.2	29596.9	43022.7	35338.5	106073	102128	92551.1	100596	108345	89040.3
p-CHLOROPHENYLALANINE	0.9692			MS2 forward	200.047	220.612	1.22453e+06	928148	940798	1.04493e+06	963515	1.07491e+06	1.0051e+06	1.17781e+06	1.08574e+06	1.27729e+06	1.17267e+06	1.17067e+06	1.03026e+06	1.29765e+06	1.05414e+06
Ala-Lys	0.38585			MS2 reverse	200.139	338.322	18024.2	12969.8	18373.9	12870.3	12157.5	12389.9	15545.4	14686.8	13321.9	19118	23787	21158.6	19665.9	24866.1	17735.8
Diethylcarbamazine	0.42865			MS2 reverse	200.175	234.188	245274	161541	216285	8659.95	25225.2	50976.4	14555.5	99975	49641.1	170826	390731	178672	275886	95694	17244
D-Erythrose 4-phosphate	0.8438			MS2 forward	201.015	377.128	12330.4	13950.8	13274.9	15385.9	16886.4	16013.7	17725	20851.8	8720.98	11435.1	11316.1	13576.2	11239.7	8261.37	12563.2
		(S)-gamma-Calacorene;3,4-Dihydrocadalene;alpha-Corocalene;beta-Calacorene;Isolongifolene, 4,5,9,10-dehydro-;	12.6725836653604;12.6725836653604;12.6725836653604;12.6725836653604;12.6725836653604;	MS1 mz matched	201.159	255.778	26382.6	19107.5	21715.6	1641.25	3255.32	11166.7	10036.4	12442.3	5419.6	42529.7	39025.6	31909.6	36310.8	47220	32318.1
Simazine	0.31455			MS2 reverse	202.085	40.44	157470	136224	146131	144043	231584	166372	200511	188775	142073	169674	104506	86695.7	83757.6	100311	82767.8
3-Methoxy-4-hydroxyphenylethyleneglycol	0.38745			MS2 reverse	202.107	253.088	51351.9	31459.4	40363	79365.2	70527.4	63263	61683.1	61302.9	52397	45292.5	37678.1	32798.6	39780.4	34493.6	39073.6
		Isonicotinylglycine;Nicotinuric acid;Picolinoylglycine;Nicotinurate;Isonicotinylglycine	8.37473343293802;8.37473343293802;8.37473343293802;8.330857217399;8.330857217399	MS1 mz matched	203.052	368.048	374373	314572	351414	277361	280623	337461	373674	390750	269010	396263	381711	394097	463979	403013	419729
Ala-Met	0.3555			MS2 reverse	203.081	43.643	25311.5	23601.8	31550.7	30039.1	27738.8	24102.6	23326.9	28585	29031.8	27187.1	24803.3	29556.2	24929.7	28054.5	26781.9
Ile-Ala	0.48415			MS2 reverse	203.138	43.743	53758.3	43335.1	43061.2	56892.5	27433.5	41358.6	41427.2	44436.2	82929.2	20389.2	15525.1	31352	39227.2	41038	22042.5
Ala-Leu	0.32005			MS2 reverse	203.138	240.848	6307.96	7649.4	3926.5	11334.2	7625.64	7421.9	8063.01	5272.59	12286.7	4930.91	5068.88	8620.17	10090.5	8696.35	8341.69
NG,NG-dimethyl-L-arginine(ADMA)	0.9143			MS2 forward	203.15	454.446	633121	941864	539460	471941	439088	924583	549252	647572	422965	589395	597256	634489	645289	521120	554014
				Unmapped	203.503	283.391	58396.5	51725.8	65998.5	41125.1	39579.7	50439.5	46596.6	46761.2	54909	73360.2	77909.2	75589.5	73595.8	72857.5	69653
				Unmapped	204.033	235.636	72840.3	48776.5	55759	53013.4	58590.6	54645	53241.5	57051.3	54134.8	62332.3	53206.6	59433.1	62128.6	55649.5	61948.5
Acetylcarnitine	0.9989			MS2 forward	204.123	297.971	335012	230474	258148	220446	212232	242115	227243	213515	178369	416879	332688	284955	344171	426675	307035
Gly-Lys	0.9411			MS2 forward	204.134	427.875	23835.1	31043.3	22283.9	21365.8	20732.8	32578.4	27326.1	21226	26201.8	27090.9	25074.3	26309.2	27265.6	22333.1	27181.1
				Unmapped	204.995	273.735	13838.4	10586.1	11485.1	7871.77	9290.55	9129.5	12879.2	10552	9210.26	16469.9	15281.2	13238.9	15597.4	16726.4	15096.3
		Eupolauridine;Levamisole	-2.6574377729274;-19.0814912964707	MS1 mz matched	205.068	274.926	158786	214116	125362	232722	200036	209638	203249	234842	197292	78814.7	82507.1	103204	118008	83540.5	156140
L-Tryptophan	0.9883			MS2 forward	205.097	237.058	393939	237774	221500	266327	222832	269491	285921	346086	241063	367978	262804	292041	345801	363579	367527
		Isopropyl beta-D-glucoside;IBMX	-6.02538364593652;-12.156045809403	MS1 mz matched	205.102	29.84	698671	732519	839972	52090.1	262667	407066	102794	1.01549e+06	715055	738349	671549	840287	260396	566553	105093
		(6R,7S)-6,7-Epoxy-1,3-tetradecadiyne;2,4-Di-tert-butylphenol;2-benzylheptanal;2-Benzylidene-1-heptanol;3-Benzyl-4-heptanone;	11.3268869412236;11.3268869412236;11.3268869412236;11.3268869412236;11.3268869412236;	MS1 mz matched	205.154	474.322	304576	206883	173330	113488	85206.3	324998	200621	423600	57134.3	281313	348937	428633	372412	415231	180642
Pantothenol	0.6339			MS2 forward	206.138	72.9075	7793.99	8990.62	7620.52	19342.7	3787.06	5937.6	2863.27	4325.87	7765.89	26878.8	5897.45	2641.92	1353.91	25939.7	3715.62
DL-Phenylalanine	0.9957			MS2 forward	207.112	212.022	47032.4	38880.3	45789.9	32712	22589.2	24159.7	19251.3	22563.9	39796.6	31727.4	28949.5	64879.8	81335.8	61529.6	55855.1
DL-3-Aminoisobutyric acid	0.3543			MS2 reverse	207.129	283.387	9406.44	9446.26	9847.15	7297.08	6738.45	10177.7	7677.73	8094.87	7482.16	20589.8	10579.8	15651.9	11476.2	9443.26	14929.8
		1,1,2-Trimethyl-3,5-bis(1-methylethenyl)cyclohexane;	12.9231590919182;	MS1 mz matched	207.206	247.43	25667.5	19267.2	25192.1	283.451	230.533	2612.03	2493.05	4742.62	581.364	53123.8	58084.9	37323	57595.9	52112.4	61870.3
n-Propyl cinnamate	0.6731			MS2 forward	208.133	178.683	2688.96	2847.03	2360.37	1191.84	1642.69	1291.98	1709.79	1674.25	1831.38	3686.05	5414.77	2830.95	3040.51	2997.56	2062.15
L-Fucose-1-phosphate	0.7191			MS2 forward	209.019	278.195	6948.61	4392.6	3291.97	4546.12	3933.55	5557.1	6164.01	5289.48	2819.95	10885.7	7451.89	5642.26	5037.1	7172.25	3306.11
His-Ala	0.8565			MS2 forward	209.103	187.432	37332.6	39691.5	39373.2	13853.4	14196.1	16867	15362.5	18816.3	16653.5	63502.8	52425.4	49572.6	65724.8	60746.9	61304.3
(R)-3-Hydroxybutyric acid	0.8236			MS2 forward	209.102	253.135	85996	58021.9	49868.4	4823.7	3839.84	3932.12	17501.9	7397.19	13351.2	9080.21	4463.75	3573.41	10180.2	4600.57	9489.54
		4,5-Dihydrovomifoliol;Methyl dihydrojasmonate;Riesling acetal;N-(6-Aminohexanoyl)-6-aminohexanoate;Leucyl-leucine	0.466048139766914;0.466048139766914;0.466048139766914;-15.1528368362217;-15.1528368362217	MS1 mz matched	209.153	33.602	55324.9	59562.5	51080.8	4998.52	11277.7	10182.4	14330.6	21907.5	11862	25870.9	9711.42	15769.4	27430.8	21363.7	37087.6
2,2-Dimethyl Succinic acid	0.7259			MS2 forward	210.079	185.542	12738.3	9533.48	11749.9	3399.11	3531.47	3972.1	4528.11	4249.18	5872.16	10149.8	7457.23	3961.41	7172.65	9329.61	7539.95
		2,4-Dichloro-3-oxoadipate	7.89615	MS1 mz matched	210.956	321.333	112445	88012.6	95006.1	102087	89645.8	104308	112341	102201	83168.1	99417.7	83480.2	85106.6	99073.2	91750.3	96885.9
		Aprobarbital;Aprobarbital;2,6-Dihydroxypseudooxynicotine	-16.3050584877716;-16.1037294551479;-16.1037294551479	MS1 mz matched	211.097	63.337	160190	186281	127867	169411	149613	154889	139529	139901	133039	170232	159498	139048	124556	189464	161815
Sinapyl alcohol	0.42485			MS2 reverse	211.098	50.568	46966.7	38671.9	31451.9	27766	26017	34001	30336.9	41682.7	28886.1	52437.9	40245.3	37096.9	29607.8	42975	38106.6
Glycyl-L-leucine	0.4986			MS2 reverse	211.107	99.2535	109178	110833	110473	46013.1	51376.1	70201.6	48094.2	59066.8	69219.1	149677	131808	134219	153944	181357	156575
		4-Chlorophenylacetonitrile;6-Chloroindole	-5.9595189741248;-5.9595189741248	MS1 mz matched	212.039	279.439	6851.68	6663.48	5496.1	6626.47	6265.73	6533.1	7795.98	5805.52	6232.32	6122.45	5143.19	5643.93	6410.06	5773.74	6605.88
		Glutarylglycine;N-Acetylglutamic acid;N-Acetyl-L-glutamate;L-2-Amino-6-oxoheptanedioate;AminoDHQ	1.46775910424328;1.46775910424328;1.5867667880272;1.5867667880272;1.5867667880272	MS1 mz matched	212.052	370.71	58662.9	52566.6	46205.9	37476.7	42568.5	53448.3	47036	59093.5	41703.2	77036.5	77606.2	74932.2	69760.4	79494.1	64629.1
Pectin (Galacturonic acid)	0.5			MS2 reverse	212.078	242.444	2944.5	2579.4	2521.98	3484.89	3501.91	2685.34	2420.95	2494.28	2938.77	3302.31	2281.18	2943.78	2556.72	3008.65	2865.91
His-Gly	0.9623			MS2 forward	213.098	343.353	20460	15288.5	14371.6	23341.5	11145.7	15417	17789.6	14677.5	15094.8	18147.8	18649.9	15529	16135.8	14673	18042.8
		N-Lactoyl ethanolamine phosphate;4-Hydroxylamino-2,6-dinitrotoluene;2-Hydroxylamino-4,6-dinitrotoluene	-12.5516203222045;-4.93056187938194;-4.93056187938194	MS1 mz matched	214.038	286.734	57159	50271.1	57959.1	57206.3	51238.5	50428.4	58691	56741.2	51373.1	65154.8	54699.5	58842.6	70822.7	57552.1	65953.2
D-Lyxose	0.35355			MS2 reverse	214.067	234.705	1604.95	1598.99	2009.53	1839.3	1705.8	2219.83	2393.23	1626.95	2498.12	1981.01	1361.34	1861.43	1397.12	1631.65	2120.07
Lys-Cys	0.6209			MS2 forward	214.106	357.397	10057.9	9552.82	6203.97	26683	25312.9	12459.2	25528.1	14340.2	22125.6	10294.7	7614.48	7044.78	19274.3	6285.89	19603.8
Pro-Val	0.9652			MS2 forward	215.138	269.201	19874.6	17654.9	18901.6	15142.4	11107.7	13169.3	15314.8	13691.8	23536.1	16712.4	15814.2	23756.3	27382.2	26233.3	21731
sn-Glycerol 3-phosphoethanolamine	0.987			MS2 forward	216.063	370.052	319704	258275	253813	178843	174005	262971	273853	323930	184517	388093	384906	399106	407994	451009	388109
(+)-Methamphetamine	0.45045			MS2 reverse	216.076	45.135	9706.31	7659.46	7472.05	3163.89	5348.48	3667.9	1811.38	9262.35	13144.4	7317.43	10651	8568.47	7960.61	4334.76	1559.91
				Unmapped	216.17	314.303	94197.2	76206.6	85270.7	23064.2	31954.6	61972.5	32603.2	110180	45809.2	160143	195769	122268	96479.2	127404	56117
Phosphoglycolic acid	0.7831			MS2 forward	217.056	277.408	2431.48	1897.82	2514.01	2866.38	1807.93	2496.67	2428.27	2185.03	3120.43	3206.13	2673.15	2574.29	3192.65	1921.23	1953.22
N-.alpha.-Acetyl-L-arginine	0.944			MS2 forward	217.129	344.684	48623.8	60142.8	53811.6	28581.9	26836.4	59933.3	35113.3	70938.8	31126.9	67950.5	49204.6	64801.7	45895.3	45032.9	44548.1
		3,4,5,6-tetrahydroxyoxane-2-carboxylic acid;4-Hexyloxyphenol;Cnidilide;Neocnidilide	-20.6037941887982;22.1500257300913;22.1500257300913;22.1500257300913	MS1 mz matched	217.125	27.008	31644.2	26602.6	23124.1	10162.8	11496.2	28797.7	14222.9	31782.3	29333.6	26478.4	27553	31043.5	20614.5	25942.3	13142.2
Val-Val	0.9595			MS2 forward	217.154	197.818	12468	9624.31	11896.9	14762.3	11672.6	11489.2	10239.6	12293.7	18594.7	5783.61	4934.51	9593.68	12816.6	9483.05	8051.25
				Unmapped	217.476	258.428	7053.32	5903.96	4803.04	8353.45	9438.64	6388.85	3710.07	6664.22	8034.15	3215.89	2244.32	2888.05	3627.77	3246.82	2035.84
N-Desmethylselegiline	0.4998			MS2 reverse	218.091	75.3055	146209	115269	160310	114235	245660	170093	98543.8	188558	192777	326371	338473	128014	236893	173662	122292
		O-propanoyl-carnitine;Propionylcarnitine;O-Propanoylcarnitine	11.9370109680542;11.9370109680542;11.9743160131267	MS1 mz matched	218.139	258.357	1.99824e+06	1.62206e+06	1.5569e+06	2.38121e+06	2.47179e+06	2.28875e+06	2.32122e+06	2.12669e+06	2.60966e+06	997447	606255	995729	1.11696e+06	779558	1.03125e+06
		gamma-Glutamylalanine;Glutamylalanine;Hydroxyprolyl-Serine;N-gamma-L-Glutamyl-D-alanine;Serinyl-Hydroxyproline;gamma-L-Glutamyl-D-alanine;L-Alanyl-D-glutamate;L-Alanyl-L-glutamate	-1.24535587029235;-1.24535587029235;-1.24535587029235;-1.24535587029235;-1.24535587029235;-1.3755769972803;-1.3755769972803;-1.3755769972803	MS1 mz matched	219.097	378.041	26700.5	22694.1	23765.5	31606.7	23503.4	31698.3	21507.8	30029.3	26014.4	10600.1	11243.4	14262.1	14953.6	9314.31	21010.1
5-L-Glutamyl-L-alanine	0.8347			MS2 forward	219.097	279.417	11290.2	10763.7	11600.9	5497.9	2996.74	7804.53	7273.58	8472.3	6410.21	18839.1	17014.4	14961.5	16554.8	19414.6	15268.8
N-Acetylserotonin	0.9573			MS2 forward	219.112	40.434	69324.2	60791.5	68076.2	76975.6	106880	85540.1	96195.1	89782.3	64815.9	80380.2	45158.7	42570.3	59226.4	45414.6	40463
Arecoline	0.4998			MS2 reverse	219.115	305.375	4274.61	3969.35	3695.33	2124.56	1988.32	2815.99	3077.82	3508.44	2784.42	4030.56	6812.4	3835.59	6387.55	7071.48	7992.11
				Unmapped	219.193	29.602	5806.45	4479.79	3849	6588.33	8820.75	9681.84	7338.64	5270.47	5646.38	4647.92	4905.32	6220.17	3127.89	4428.56	7008.81
L-Tyrosine	0.9835			MS2 forward	220.033	370.109	2721.81	2474.74	1908.76	1703	1809.66	2320.56	2082.3	2432.3	2365.18	2565.42	3209.38	3128.64	3374.69	5157.26	3115.68
Pantothenate	0.9788			MS2 forward	220.118	253.13	690159	529868	585062	1.04919e+06	1.06242e+06	872277	801505	869676	869934	580779	465337	510251	541530	482065	552744
		2-Dechloroethylifosfamide;3-Dechloroethylifosfamide;Dechloroethyl cyclophosphamide;DNOC;2,4-Dinitroanisole	-22.6826414034786;-22.6826414034786;-22.6826414034786;1.51493957654175;1.51493957654175	MS1 mz matched	221.018	365.011	283140	222073	300967	214229	218851	200161	232132	245981	201830	246106	254315	220007	252798	259032	222456
Terpineol	0.49015			MS2 reverse	221.091	258.517	15323.3	11482.7	12599.2	15188.8	17597.1	15406.8	17873.8	16978.8	16325.1	12297.9	10519.3	12970.1	14193.1	11528.1	12854.2
Indole-3-pyruvic acid	0.6052			MS2 forward	221.092	237.379	5154.46	5319.92	4914.49	5682.36	5711.69	6408.8	4735.32	6518.63	6703.68	7249.66	4753.04	6818.88	9603.85	8955.63	5792.38
Thr-Thr	0.9405			MS2 forward	221.113	300.117	9756.17	8531.2	7871.26	10781.1	9527.37	9255.66	8123.61	9879.18	13523.5	5576.01	4411.36	6974.26	7575.1	7011.71	7360.32
		3,4,5-trihydroxy-6-(2-hydroxyethoxy)oxane-2-carboxylic acid;Centarol;Daucol;Debneyol;Seiricardine A;Bisabolol oxide A;Bisabolol oxide B;Bornyl isovalerate;Kanokonol	-4.19829381341428;-9.65602307030083;-9.65602307030083;-9.65602307030083;-9.65602307030083;-9.65602307030083;-9.65602307030083;-9.65602307030083;-9.65602307030083	MS1 mz matched	221.185	251.292	176384	129812	166992	10457.9	14926.6	70980.9	52832.6	62415.4	33926.3	317783	280263	243235	295426	302825	310223
N-Formylmethionine	0.417			MS2 reverse	222.021	366.242	4944.9	4788.18	4992.97	5128.07	6414.55	5681.16	5789.73	9618.45	4943.39	7188.14	6820.37	5931.51	8940.93	10049.8	6557.94
Allysine	0.3318			MS2 reverse	222.079	171.704	1841.54	2030.78	2339.61	1846.11	1631.35	3561.72	1318.2	1544.21	1412.43	1818.92	2165.91	2079.98	2195.86	2161.42	2210.6
N-Acetylmannosamine	0.8053			MS2 forward	222.097	237.101	37921.9	31677.1	27232.6	36619.3	40770.3	38121.3	40074.2	42107	36275.9	28027.1	21469.7	27382.9	25172.2	26457.3	23896.9
		cis-2,3-Dihydro-2,3-dihydroxy-4'-chlorobiphenyl	-6.5748	MS1 mz matched	223.043	176.351	22513	23222	17408.2	24435.4	19519.6	20345.4	25674	19137.3	21811.8	25888.9	29717.2	25448.8	23358.5	21446.2	25671.4
		2(R)-Hydroxyadipic acid;2-Hydroxy-2-ethylsuccinic acid;2-Hydroxyadipic acid;3-Hydroxyadipic acid;3-Hydroxymethylglutaric acid;D-1,5-Anhydrofructose;D-1-Deoxy-erythro-hexo-2,3-diulose;Diethyl dicarbonate;Levoglucosan;Lichenin;(R)-3,3-Dimethylmalate;3-Ethylmalate;2-Hydroxyadipate;(R)-2-Ethylmalate;L-Rhamnono-1,4-lactone;(2R,3S)-2,3-Dimethylmalate;3-Hydroxy-3-methylglutarate;2-Dehydro-3-deoxy-L-fuco…	-11.2518866487479;-11.2518866487479;-11.2518866487479;-11.2518866487479;-11.2518866487479;-11.2518866487479;-11.2518866487479;-11.2518866487479;-11.2518866487479;-11.1074908918754;-11.1074908918754;-11.1074908918754;-11.1074908918754;-11.1074908918754;-11	MS1 mz matched	223.083	243.138	40602.8	35555.5	43533	54834.2	47977.3	38137.1	45446.4	43524.2	39721.1	44092.4	33156	34461	40075.7	37679.7	38666.9
				Unmapped	223.081	437.593	174571	157688	204765	161733	148391	209060	242511	241527	165107	264076	284475	298983	516376	192988	354386
		Isopropyl beta-D-glucoside;Cyclo[(Z)-alpha,beta-didehydrophenylalanyl-L-leucyl]	-6.02538364593652;-3.0991319330282	MS1 mz matched	223.115	29.574	77432.2	62072.3	69371.8	80894.1	71058.4	33104.7	86524.5	59727.1	53443	42769.9	64074.5	83503	95568.2	46141.9	7196.81
				Unmapped	223.995	26.781	18521.4	14139.9	12731.5	2502.32	6886.74	17838.2	7999.54	19243.5	16732	15790	14778.6	18300.6	10110.8	16223.3	8387.85
His-Ser	0.7562			MS2 forward	225.097	230.208	28341.6	25174.4	26294.2	14514.6	15766.4	20347	18231.3	23057	16287.2	48584	39817.6	41827.1	41678.8	50059.6	45541
		3,5-Dichloro-2-methylmucote;3,5-Dichloro-2-methylmuconolactone	21.7752518485284;21.7752518485284	MS1 mz matched	226.036	377.667	14543.4	15062.1	9288.79	4759.53	4447.29	14326.8	7282.89	14331.2	4403.83	13377.5	15515.7	19344	11226.7	14645.7	10834.9
		Ethiofencarb;Ethiofencarb;Methiocarb	4.03496765703213;4.25444381896068;4.25444381896068	MS1 mz matched	226.083	362.597	4.22907e+06	3.96188e+06	5.34047e+06	4.28817e+06	4.19704e+06	4.07647e+06	3.58974e+06	3.97916e+06	4.07383e+06	4.27923e+06	4.28755e+06	4.01509e+06	3.28413e+06	4.03242e+06	3.28826e+06
Pro-Gln	0.7539			MS2 forward	226.118	144.819	6227.93	5476.76	5694.61	5230.57	6899.51	3301.38	5825.84	7639.4	2865.3	11344.7	8581.68	9312.38	12334.1	12410.6	11314.5
		2-Keto-6-acetamidocaproate;6-Acetamido-3-oxohexanoate;6-Acetamido-2-oxohexanoate;N-(3-(S)-Hydroxybutyryl)homoserine lactone;N2-Acetyl-L-aminoadipate semialdehyde;N-(3-Hydroxybutanoyl)-L-homoserine lactone	-0.534207724402758;-0.534207724402758;-0.534207724402758;-0.534207724402758;-0.534207724402758;-0.534207724402758	MS1 mz matched	226.155	304.031	173178	143164	173089	128907	132296	148019	149617	159425	129584	193312	195000	181876	203675	192550	189654
				Unmapped	226.154	316.484	58927.8	54215.8	62042.5	41348.2	38894.7	58564.5	54851.2	59713.4	45913.9	78176.1	85169.9	76859.3	76560.2	85183.4	75932.6
		N-Undecanoylglycine;	2.28757349404831;	MS1 mz matched	226.179	121.907	87321.4	85254	92650.1	26191.9	38740.2	34195.4	26768.3	61487.9	37241.7	82024.3	38094.6	78121.2	144572	129099	159944
				Unmapped	226.18	33.582	185984	176459	204037	14226.5	32003.8	25878	47803.2	61954.6	24255.7	77564.6	25830.1	51896.8	83016.9	70269.3	145423
				Unmapped	226.987	321.333	908885	694057	775108	871450	840594	878912	805931	851860	769851	798410	637776	710698	811259	767086	823446
Pro-Glu	0.4212			MS2 reverse	227.102	310.476	13979.4	16691	19025.3	10425.4	10038.5	8940.85	11141.7	9701.58	9065.22	14494.4	14201.5	14358.4	16805.3	16645.7	17697.6
Glu-Pro	0.72			MS2 forward	227.102	270.716	11972.9	9386.49	12700.4	13137.1	8894.85	9682.74	7909.65	8505.37	13666.3	12794.6	10748.8	13018.8	14964.4	13590.8	18648.5
		Mannitol 1-phosphate;Sorbitol-6-phosphate;3-Hydroxy-geranylhydroquinone	24.0318868808029;24.0318868808029;4.19596051070216	MS1 mz matched	227.138	334.972	33520.4	33669.5	31464.9	20785.4	18878.5	30719.6	24324.6	33590.3	19889.3	45302.4	42803.2	37821.2	40722.3	46909	40354.4
		Dimethirimol;Ethirimol	-8.60614823231107;-8.60614823231107	MS1 mz matched	227.186	234.457	397259	320225	391196	16933	44018.7	85165.2	21068.1	187579	87601	335748	757599	345990	475815	173357	26316.8
				Unmapped	228.017	279.426	14934.5	13396.1	13783.3	17655.9	17201.1	14454	16725.5	14190	13952.5	14023.1	12098.7	12450.6	13824.2	12713.2	13725.5
DL-2-Phosphoglycerate	0.4875			MS2 reverse	228.026	370.712	1695.86	1195.41	1458.24	1173.9	1120.32	1727.9	1321.65	1532.02	1386.31	2927.29	3261.69	3456.63	3456.51	3482.96	2280.06
D-4-Hydroxyphenylglycine	0.3247			MS2 reverse	228.09	242.565	10451.8	9002.41	11535.4	13203.4	11104.6	8193.96	9426.96	22101.9	8239.36	9277.68	8939.61	1692.41	11765.4	9666.11	11730.6
		Nitroglycerin;Deoxycytidine	19.816237424978;1.76141152479794	MS1 mz matched	228.098	281.486	521899	380638	417264	471723	492740	484239	445140	480356	407791	477346	426607	453308	436804	435720	443028
		Pyroglutamylglycine;AMPA	-0.305271211360963;-0.537449190914957	MS1 mz matched	228.097	310.505	18117.9	18543.7	18780.2	22686.8	10988.2	15359.5	15344.6	18421.6	14632.8	24910.2	25816.8	22733.4	48867.7	27025.6	27015.6
N-epsilon,N-epsilon,N-epsilon-Trimethyllysine	0.4882			MS2 reverse	228.128	157.865	3323.23	3149.79	3273.39	682.549	3202.51	2340.03	2177.66	3637.65	1019.04	3833.24	4876.05	2439.71	4379.71	3511.9	4616.59
Altretamine	0.3937			MS2 reverse	228.195	35.445	445294	434431	415809	111725	116916	133469	154847	206900	85749.3	416286	141909	255254	379668	398751	653719
		Glycyl-Methionine;Methionyl-Glycine;	2.36324579601258;2.36324579601258;	MS1 mz matched	229.06	176.387	16086.8	11674.8	8925.35	15906.4	13457.2	10054.5	17106.7	9879.92	12970	11368.7	18975.8	18427.4	15863.9	12998.5	17692.2
Norharmane	0.43875			MS2 reverse	229.101	281.416	39445.3	28629.1	33421.8	51375	48859.5	35394	36637.2	35161.4	31086	38372.2	36121.6	32365.2	34747	34871.9	37656.8
gamma-L-Glutamyl-L-valine	0.6979			MS2 forward	229.118	226.329	3050.28	4314.37	2583.73	2558.15	6653.38	2586.14	1718.63	1904.32	1917.42	3645.55	2918.15	3331.2	4016.11	4346.86	3459.2
		5-phospho-beta-D-ribosylaminium(1-);Mansonone C;Bisphenol A;1,1-Bis(4-hydroxyphenyl)propane;Lindenenone	-4.38371537402453;4.38375380840705;4.38375380840705;4.38375380840705;4.38375380840705	MS1 mz matched	229.129	370.165	73772.9	64023.4	74582.8	61180	43237.6	71621.2	75496.9	88263.4	54029.9	99688.8	97738.9	91983.4	103988	108059	126734
Phe-Val	0.79			MS2 forward	229.137	99.887	12362.3	12447.1	12206.9	4331.87	2903.53	7787.96	5842.36	8561.85	6676.1	18379	14692.9	14237	13623.1	13497.5	11507.5
Jasmine lactone	0.41035			MS2 reverse	229.143	36.385	16441.6	13361.1	15117.5	14721.4	7359.56	13175.6	10597.7	12799.9	19637.7	11031	16305.1	14155.4	18793.5	22294.2	14216.3
		2-oxo-3-(2,3,4,5-tetrahydroxyphenyl)propanoic acid;	-10.0707410719593;	MS1 mz matched	229.154	280.096	99213.2	77539.3	88397.8	102368	119569	94847.9	102529	87070.8	95303.3	81522.3	69428.2	79452.2	96308.9	81698.1	92947
		L-2-Aminoethyl seryl phosphate;Traumatic acid	-1.31498029944713;16.6567164701789	MS1 mz matched	229.154	344.684	87543.3	84850.3	85467	93563.5	86532.6	109309	89122.5	109408	77223.3	96943.2	80910	91142.3	86445.1	82376.5	89412.9
				Unmapped	229.486	312.937	8692.61	6268.86	9518.67	522.235	1324.27	5088.2	4438.89	6326.84	3282.78	14405.7	13113.7	12443.7	14204.3	17378.7	9906.01
Pro-Asn	0.7587			MS2 forward	230.113	334.972	81498.5	72374.1	89974.8	32925.7	30803.7	62244.2	43748	68721.8	48612.2	108759	108668	95756.2	85634.7	107244	99941.5
N6-Acetyl-L-lysine	0.4972			MS2 reverse	230.149	376.817	9332.44	10093.7	7701.7	7495.14	5609.46	22454.4	7325.45	10317.7	5090.23	8572.31	8280.67	26274.7	9001.09	8388.6	8266.38
		2-oxo-3-(2,3,4-trihydroxyphenyl)propanoic acid;2-oxo-3-(2,4,5-trihydroxyphenyl)propanoic acid;2-oxo-3-(3,4,5-trihydroxyphenyl)propanoic acid;4-hydroxy-7-methoxy-2H-1,3-benzodioxole-5-carboxylic acid;6-hydroxy-7-methoxy-2H-1,3-benzodioxole-5-carboxylic acid;7-hydroxy-6-methoxy-2H-1,3-benzodioxole-5-carboxylic acid;1,4'-Bipiperidine-1'-carboxylic acid	-23.5674524056424;-23.5674524056424;-23.5674524056424;-23.5674524056424;-23.5674524056424;-23.5674524056424;-2.35679522992469	MS1 mz matched	230.186	312.984	2.65328e+06	1.99064e+06	2.47167e+06	235768	392538	1.46985e+06	1.11924e+06	1.92798e+06	759922	4.51874e+06	4.54646e+06	3.83781e+06	3.96207e+06	5.3934e+06	3.15391e+06
		TES	-19.2352	MS1 mz matched	230.247	132.038	116399	131045	106091	87667.8	81716.5	108845	83592.1	91397.7	80063.3	123086	106693	114401	127104	152528	124512
Pro-Asp	0.8144			MS2 forward	231.098	292.481	8698.98	7871.29	8930.74	7069.53	9192.85	8163.95	7582.52	8248	6134.59	8835.04	9642.22	8761.18	9315.58	8563.79	9191.07
Val-Leu	0.9993			MS2 forward	231.17	182.181	52781	43475	43810.6	56424.6	25836.6	36919.3	29394.2	32960.3	72397.8	20014.6	21758.8	50654.1	63660.1	51654.7	39986.7
				Unmapped	231.448	236.479	12749.1	9479.43	11468.1	4943.76	5982.66	7573.19	6156.06	7829.53	5798	17002.8	10567.3	8914.45	9895.78	11925.1	9352.51
		Butyrylcarnitine;Isobutyryl-L-carnitine;O-butanoyl-carnitine;O-isobutyryl-L-carnitine;O-Butanoylcarnitine;N(alpha)-t-Butoxycarbonyl-L-leucine	-4.5780379307332;-4.5780379307332;-4.5780379307332;-4.5780379307332;-4.75887432724916;-4.75887432724916	MS1 mz matched	232.154	236.458	2.92614e+06	2.37193e+06	2.58893e+06	1.29348e+06	1.41144e+06	1.67617e+06	1.49715e+06	1.74027e+06	1.54657e+06	3.91567e+06	2.43155e+06	2.88787e+06	3.37932e+06	3.51295e+06	3.0306e+06
		Butyrylcarnitine;Isobutyryl-L-carnitine;O-butanoyl-carnitine;O-isobutyryl-L-carnitine;O-Butanoylcarnitine;N(alpha)-t-Butoxycarbonyl-L-leucine	21.3794630936092;21.3794630936092;21.3794630936092;21.3794630936092;21.1986220030108;21.1986220030108	MS1 mz matched	232.164	367.551	28524	27089	24457.1	40821.9	32597.2	27774.3	34781	33571.5	31029.8	20134.9	13780.8	20161.8	30929.4	16192.8	38655
				Unmapped	232.841	292.485	69450	47441.1	63106	28857.1	34257	58632.5	54976.5	63184.1	36723.9	85755	89970.5	75505.8	80984.2	101719	71252.2
Val-Asp	0.7284			MS2 forward	233.112	376.478	22002.4	18651.7	20267.9	25763.8	20851	28782.6	18422.5	45421.2	23706.7	17686.3	16050.3	23448.5	23875.8	17084.4	22277.5
Ile-Thr	0.8777			MS2 forward	233.149	47.334	37101.5	31605.1	41669.4	54160.1	27922	41109.8	35310.1	34316.9	71969.1	21657.9	18279.2	30575.3	37508.4	31176.8	20788.6
Thr-Leu	0.987			MS2 forward	233.149	219.186	8190.25	6745.19	7121.68	10188.4	5739.83	7211.57	5342.21	6877.94	12558.4	4780.2	4726.25	6987.86	7205.41	8590.51	6128.6
		Zalcitabine;Zalcitabine	-3.27481814404863;-3.31603154396236	MS1 mz matched	234.084	140.16	108891	116695	106157	50222.8	48274.2	52850	65465.7	49838.6	77263.4	166025	157414	147212	167482	161307	166454
Glu-Ser	0.3235			MS2 reverse	234.087	445.163	1.03409e+06	1.27784e+06	798085	267394	185411	1.31638e+06	2.42566e+06	5.37029e+06	469438	107059	4.46545e+06	4.75462e+06	3.45636e+06	4.12402e+06	1.0954e+06
		beta-2,3,5,6-Tetrachloro-1,4-cyclohexanediol	-23.0225	MS1 mz matched	234.917	321.484	640525	525135	608707	619688	576895	597020	561712	626151	503495	570133	554252	552749	546257	568702	606509
Asp-Thr	0.3142			MS2 reverse	235.088	140.184	12018	12130.9	10977.8	6012.46	3850.76	6752.21	6764.81	5376.12	5603.68	17013.4	14924.4	15215.6	17673.3	17097.5	17006.3
His-Pro	0.9499			MS2 forward	235.119	169.773	314069	277304	324595	127329	139495	137768	156227	158151	139118	522588	407904	423366	489597	553818	441044
N-carbamoyl-L-aspartate	0.31115			MS2 reverse	237.076	242.334	3222.97	2118.13	2767.84	4690.62	4247.62	2200.04	2570.04	3664.88	2036.71	3541.41	2577.21	3134.06	2570.42	2112.96	2217.18
Phe-Ala	0.9958			MS2 forward	237.123	191.206	8498.75	7658.5	5504.95	7499.15	3536.52	5168.98	3290.62	4509.51	11782.3	2915.29	2784.66	6902.05	7550.37	7105.99	6233.24
Ala-Phe	0.9418			MS2 forward	237.123	214.279	5168.45	5304.92	5856.24	8526.09	6188.23	6131.27	3832.46	5562.21	10011.3	2409.7	2623.97	3145.78	4088.44	3449.24	3797.93
His-Val	0.9718			MS2 forward	237.134	148.218	40010.9	29543.3	37911.6	18239.5	17810.3	4537.41	19998.8	10125.3	3764.58	58691.6	45784.6	42605.8	61379.3	61953.1	56612.8
		Anagrelide;	5.42242487227504;	MS1 mz matched	237.994	220.633	14118.2	10900.9	12279.6	12036.2	11904.8	12204	12858.5	12918	12252.6	14382.7	12861.8	14285.4	12627.9	13410.8	13478.3
		3-Bromosulfolane;3-(3,4-Dihydroxypyridin-1-yl)-L-alanine	20.0938382244616;-9.54429027907118	MS1 mz matched	238.035	277.468	14022.6	12572.9	12690.2	17754.8	15942.1	13699.4	13680.7	12719.4	14979.6	14436	14419.9	14306.6	12863.3	13236.9	15911.7
		Agroclavine	11.6835	MS1 mz matched	239.15	380.017	33276.4	30692.5	35394.6	57716.7	39641.3	82427.5	34697.7	36745.1	32718.7	17268.5	16412	23160.8	18819.2	17595	40895.1
Lys-Lys	0.49255			MS2 reverse	239.186	212.672	4719.82	3091.68	3788.3	572.622	1123.66	1299.21	397.169	2167.81	1174.25	10291.7	7911.92	5537.09	4360.27	5978.13	2892.55
		L-Gizzerosine;Dehydrofalcarinone	-20.6717538518354;9.41655972028046	MS1 mz matched	241.154	283.395	390847	359166	398887	350558	403527	362057	399377	368297	407556	422002	396388	375303	406894	426546	414247
		L-Gizzerosine;Dehydrofalcarinone	-18.8171463051755;11.2712230701073	MS1 mz matched	241.154	350.584	322626	179206	212231	241432	229590	244769	253056	285145	217846	320762	294783	301377	287950	346990	293033
		2,4-Dihydroxy-6,7-dimethoxy-2H-1,4-benzoxazin-3(4H)-one;2,4-Dihydroxy-7,8-dimethoxy-2H-1,4-benzoxazin-3(4H)-one;2-{[(2,4-dihydroxy-3-methoxyphenyl)(hydroxy)methylidene]amino}acetic acid;2-{[(2,4-dihydroxy-5-methoxyphenyl)(hydroxy)methylidene]amino}acetic acid;2-{[(3,4-dihydroxy-5-methoxyphenyl)(hydroxy)methylidene]amino}acetic acid;N-(2,3-Dihydroxybenzoyl)-L-serine	-6.26735477384591;-6.26735477384591;-6.26735477384591;-6.26735477384591;-6.26735477384591;-6.11345125218334	MS1 mz matched	242.057	159.744	8656.08	8136.7	8437.1	9213.1	8879.51	8432.68	10191.1	9529.33	10183	7676.8	6050.71	7316.15	8507.17	8621.8	6136.04
		Moxonidine;Moxonidine	-12.6007455208378;-12.4443633256911	MS1 mz matched	242.078	387.961	3.59502e+06	2.21114e+06	1.75745e+06	1.17158e+06	1.09152e+06	2.84699e+06	1.11609e+06	1.81316e+06	1.14152e+06	3.35112e+06	3.43212e+06	3.28278e+06	1.07096e+06	2.84399e+06	1.05607e+06
		2-(4-Methyl-5-thiazolyl)ethyl hexanoate;Mefemic acid;N-Methylflindersine;6-(1,2,3,4-Tetrahydro-6-hydroxy-2-phthyl)-2(1H)-pyridone	-4.8707321316393;9.0211824215578;9.0211824215578;9.0211824215578	MS1 mz matched	242.112	262.765	40953.3	33354	34799.7	31459.6	30142.9	29911.9	39532.6	30132.1	25106.8	39074.8	40851.6	38752.5	49252.2	50145.5	46093.8
		Dehydroisochalciporone;N,N-Didemethyl orphenadrine;N-Desmethyldiphenhydramine;Prometryn;Terbutryn	-19.3417562522835;-19.3417562522835;-19.3417562522835;24.4675102566431;24.4675102566431	MS1 mz matched	242.149	110.487	64899.7	50870.3	64417.3	21424.6	21037.5	28601.6	14976.5	27649.8	25746.1	109436	97892.3	99372.2	76798.9	116862	66283.3
Lys-Ile	0.42705			MS2 reverse	242.185	257.355	13978.6	10803.9	11121.1	7106.26	7052.07	8155.77	8328.33	10808.1	8717.04	16504.6	13271.4	13677	17258.9	15515.8	16993.5
Lys-Leu	0.4974			MS2 reverse	242.185	50.0805	20549.9	16293.3	22612.8	325.488	0	1158.81	254.878	2465.37	1279.61	19462.9	69998.4	22571.9	30096.5	9236.42	1299.91
Lumichrome	0.9951			MS2 forward	243.087	49.661	41321.6	33880.9	45257.3	34541.8	33589.2	28437.3	41467	34145.3	38919.7	33984	39216.6	45382	40434.9	40649.2	31117.1
		2,3-Diketo-5-methylthio-1-phosphopentane;5-(methylthio)-2,3-Dioxopentyl phosphate;Lycodine	-16.3724725109536;-16.3724725109536;19.5508846168062	MS1 mz matched	243.183	247.709	67912.4	59020	80808.6	882.594	1730.79	25934.2	34196.4	38846.7	13644.8	74535.3	62498	67259	80123.2	34776.3	78950.1
				Unmapped	244.074	351.624	70360.8	57013.6	61047	25342.4	27281	50480.4	32727.7	45902.8	26980	87876.3	80449.8	77820.1	54893.4	78274.2	60192.8
D-Mannose	0.35825			MS2 reverse	244.078	237.536	380674	325063	322013	345845	426437	388186	394276	390093	349812	339226	230380	262672	267214	255004	263396
Cytidine	0.9999			MS2 forward	244.092	221.299	98397.5	62449	77488.9	18314.4	35046.7	31317.7	67854.9	48342.6	28148.1	96116.2	91201.3	84069.5	136164	177458	240151
		1-alkyl-2-acylglycerophosphoethanolamine;	6.51567743641367;	MS1 mz matched	244.154	230.701	14986.3	12401	15334.8	20381.2	20801.6	16825.7	18764.9	19498.9	16954.2	12720.1	9714.73	11746	11923.3	11319	12364.4
Lys-Pro	0.9272			MS2 forward	244.164	438.229	24281.7	23601.4	29642.7	31371.4	32105.4	34405.9	29175.3	24898	40002.1	29579.3	24537.7	36451.1	47784.7	21653.9	35886
		N-Undecanoylglycine;	2.28757349404831;	MS1 mz matched	244.19	121.907	33951.1	25948.8	37897.4	11465.6	13673.4	13550.1	8029.43	18197.4	15278.2	26605.3	14310.3	25639.3	43745.1	40996.3	42545.3
N1-Acetylspermine	0.36235			MS2 reverse	244.226	37.095	10098.8	8241.48	9457.56	20315.1	31289.1	6764.05	4726.96	5510.31	5831.2	18563.7	18664.1	16818.5	13937.9	17888.6	10847.2
		Glutaminylproline;	-1.66938663089822;	MS1 mz matched	244.263	115.351	315661	276812	305630	237452	218690	286478	275498	187721	356704	419984	338213	307074	487643	437506	399174
Pseudouridine	0.31325			MS2 reverse	245.081	237.739	39972.6	33705.3	34175.4	30320	40812.8	39271	39706.5	43854	31540.5	31201.6	22454	25802.5	26393.4	21673.9	22365.1
DL-O-tyrosine	0.8045			MS2 forward	245.091	104.019	80463.6	67765	81431.6	28564.4	28479	47613.5	30728.2	45059.8	40599.1	116616	94845.6	105547	95061.1	122725	95746.4
Dimethylglycine	0.49845			MS2 reverse	245.095	221.285	11247.7	8565.42	10258.6	4026.43	3149.16	4408.61	8190.53	5596.95	3960.63	23655.5	11681.1	11590.5	18098.8	19230.5	28113.9
Monoethylglycylxylidide (MEGX)	0.4999			MS2 reverse	245.106	310.094	114234	85608.2	99956.3	51575.5	54760.2	78407.1	92239.3	81597.9	54499.1	166662	150659	139464	182492	150769	172117
Pro-Phe	0.826			MS2 forward	245.124	280.804	56779.3	54844.9	46283.7	78404.6	107036	68594.9	62279	68830.1	129541	17748.9	11463.6	21725.8	19845.6	11394	24686.4
Arg-Ala	0.6195			MS2 forward	245.142	379.339	8444.14	12707.6	11791.9	7296.12	6954.64	26684.4	8088.21	20428.7	6587.91	9443.85	11162.6	13256.6	8488.09	11336.1	7678.81
Ile-Ile	0.9948			MS2 forward	245.185	170.415	24353.2	23895.3	31409.5	28978.8	16175.7	18608.4	17677.5	19535.2	39709.7	13579.2	12710.8	30207.4	44676.8	36806.4	23678.2
Leu-Ile	0.7297			MS2 forward	245.186	37.4325	28807.7	25131.7	28188.4	32613.5	9680.25	16915	15485	16533.5	44084.8	13457.1	9790.1	29854.3	30634.4	42525.9	37612.1
D-(+)-Galactosamine	0.31765			MS2 reverse	246.028	279.411	1572.16	1478.17	1427.32	1925.03	1460.31	1392.64	2118.02	1920.56	1480.61	1385.62	1424.96	1377.61	1431	1245.71	1348.54
Pro-Met	0.9586			MS2 forward	246.108	345.219	65512.8	77094.9	86599.1	59384.6	54568.7	77715.4	74084.1	85024.1	53090	78384.5	81375.4	75517.3	84222.5	67492.1	94301.7
Val-Gln	0.6005			MS2 forward	246.144	284.754	4344.39	3291.45	2710.9	6805.42	4470.83	4552.3	3722.99	2648.81	9594.76	1046.39	757.154	2657.34	11543.6	3251.28	2792.79
2-Methylbutyroylcarnitine	0.9948			MS2 forward	246.169	221.242	581324	463876	490186	663231	771926	688608	665580	848690	770933	268172	160707	228285	264496	203602	268249
Val-Lys	0.8164			MS2 forward	246.18	353.483	32811.7	35756.3	28001.9	24741	22597.2	38637.9	28708.7	35096.6	28718.1	27230.2	27317.9	31010.7	31610.2	29671.8	35830.1
Lys-Val	0.9895			MS2 forward	246.18	371.514	22210.5	19704.8	15484.9	22015.7	16463.3	18460.7	21789.7	23472.5	20063.6	22714	18001.9	26008.7	20475.7	23498.5	24013.7
Myristic acid	0.46125			MS2 reverse	246.242	53.321	268948	227790	225189	383875	280203	381542	341422	382373	409295	75578.6	56437.7	70800.2	106254	67832.1	129700
		Coriandrone C;Isopimpinellin;Glycerophosphoglycerol	-15.5389397575492;-15.5389397575492;-6.09630949741192	MS1 mz matched	247.057	327.103	178012	115607	149660	64198.7	62913.3	112708	99844.4	141496	73123.6	249425	224368	223572	244005	240913	198147
		Temurin;	-4.19606432432084;	MS1 mz matched	247.079	281.514	136467	116900	99812.9	239337	239394	196501	157684	167217	174198	63144.5	32285.6	71355.1	67383.5	36370.6	82816.6
		4-Hydroxyclonidine;Guanfacine;phazoline hydrochloride;N-[(4-Chlorophenyl)methyl]-N-ethyl-2-pyridimine	0.720865689038452;0.720865689038452;3.15897605941523;3.15897605941523	MS1 mz matched	247.093	424.221	3.14054e+06	3.14707e+06	3.50214e+06	652844	627207	3.12501e+06	1.60071e+06	1.73016e+06	803086	5.14335e+06	5.94783e+06	2.26939e+06	3.40529e+06	3.01664e+06	3.59947e+06
Propazine	0.38			MS2 reverse	247.143	181.417	6875.27	5362.79	7107.82	2166.58	2642.76	3171.68	2668.44	3823.6	3068.12	8193.24	7769.94	7769.02	8910.98	8543.17	10550
		(S)-3-Methylthiohexyl hexanoate;Geranylhydroquinone	-3.463931854035;10.1481950910248	MS1 mz matched	247.164	45.316	18650.5	18946	20050.3	23280.5	12043.5	21408.3	16465	17777.2	29692.5	10022.3	7824.8	13465.9	18370.5	15801.5	14548.2
		Dibenzyl disulfide;	11.3502522413992;	MS1 mz matched	247.394	298.632	8371.68	6075.94	6587.03	3785.46	3736.57	5893.32	4491.13	5050.73	3624.19	13698.7	9065.42	9798.54	9532.72	16333.9	8299.72
		Pyridoxal 5'-phosphate;Pyridoxal phosphate	3.69072593358133;3.58385359199657	MS1 mz matched	248.025	261.047	23157.4	17803.8	25600.9	22186.7	22521.9	24257.3	23956.6	21887.2	21417.8	30082.3	26489.8	25195	33029.4	31674.3	34020.8
		Pyridoxal 5'-phosphate;Pyridoxal phosphate	9.82250455745865;9.71563156055877	MS1 mz matched	248.034	428.111	73045.4	85015.7	50798.4	30582.8	18741.3	79122	113129	182733	32453	232052	248872	237891	211398	193559	105427
		1-Hydroxy-10-methylacridone;6-Methoxy-9H-carbazole-3-carboxaldehyde;Methyl 3-carbazolecarboxylate;Mukolidine;Murrayanine;Murrayanine;(E)-4-Nitrostilbene	-13.2335770249751;-13.2335770249751;-13.2335770249751;-13.2335770249751;-13.2335770249751;-13.3286534950587;-13.3286534950587	MS1 mz matched	248.065	366.15	579383	537551	466854	592244	622966	366745	545052	527865	472197	416224	550392	368987	444399	403606	403099
		alpha-[3-[(Hydroxymethyl)nitrosoamino]propyl]-3-pyridinemethanol;Nnal-N-oxide;1-(Methylnitrosoamino)-4-(3-pyridinyl)-1,4-butanediol;alpha-[3-[(Hydroxymethyl)nitrosoamino]propyl]-3-pyridinemethanol;4-(Methylnitrosamino)-1-(3-pyridyl-N-oxide)-1-butanol	-5.95882904713008;-5.95882904713008;-5.77492111673786;-5.77492111673786;-5.77492111673786	MS1 mz matched	248.099	144.819	12010.1	10255	13988	3285.02	3476.79	2949.25	4712.29	5559.73	2330.3	17674.9	12603	14323	18409.6	17678.5	18060.3
		Glycyl-Methionine;Methionyl-Glycine;	-2.48941497590111;-2.48941497590111;	MS1 mz matched	248.112	371.837	165525	143908	146377	184754	170877	176746	181064	185900	155224	172050	148937	166723	131532	159105	194887
				Unmapped	248.136	317.25	6866.67	5564.27	8021.09	5306.86	5369.99	6938.53	9462.06	6799.33	5798.62	9441.66	7891.06	12136.7	10323.9	8276.82	7722.7
		Pyridoxal 5'-phosphate;Pyridoxal phosphate	0.404625844518148;0.404625844518148	MS1 mz matched	248.149	298.644	2.3117e+06	1.73405e+06	2.01347e+06	884920	962425	1.42605e+06	1.22376e+06	1.61198e+06	1.09575e+06	3.57052e+06	2.86268e+06	2.85624e+06	2.92333e+06	3.91825e+06	2.57446e+06
Oxotremorine	0.41725			MS2 reverse	248.178	252.458	9442.45	9739.38	11991.1	14191.7	13474.1	10211.6	13225.4	8099.46	11134.3	7010.62	7088.76	10730	11695.7	5905.85	12685.8
		(4-ethyl-2-hydroxy-6-methoxyphenyl)oxidanesulfonic acid;Fludioxonil	18.3066566884956;1.20948380433268	MS1 mz matched	249.053	353.966	29084.4	26480.2	19217.9	26768.7	29847.6	31243.4	28139.1	30153.3	32010.4	21537	14335.9	22994.1	25651.4	16351.5	25393.7
Val-Ser	0.4716			MS2 reverse	249.083	280.855	3823.47	2342.67	3085.15	3787.43	5150.01	3548.01	3476.39	4141.49	3335.76	2811.37	2088.61	1834.86	2645.7	2025	2273.08
N-Acetyl-L-phenylalanine	0.4995			MS2 reverse	249.122	53.6045	5826.76	6044.86	3946.34	1425.99	1428.35	4000.95	1866.75	5594.7	3413.19	7774.42	5190.98	6353.5	7649.37	6579.12	4389.02
Val-Met	0.7232			MS2 forward	249.126	186.735	10180.2	8088.87	10130.5	6802.8	2525.66	6358.56	3819.24	5232.57	12392.8	4735.17	5203.47	13881	19062.1	15122.7	11624.3
Deoxycytidine	0.49985			MS2 reverse	250.079	280.777	12237.9	9458.94	10682.5	11380.2	10487.6	11004.2	10594.2	12029.7	8334.64	14277.3	10792.2	10615.4	11815.1	14933.3	13601.1
		7H-Dibenzo[c,g]carbazole	-2.99508	MS1 mz matched	250.103	157.744	50041.1	41254	40219.8	15053	27106.6	35529.6	31764.1	30135.7	14305.9	55892.5	55635.5	40400	50741.4	58051.4	69793
		2,4-Dichloro-3-oxoadipate	7.89615	MS1 mz matched	250.948	321.333	761296	612585	661692	724752	693947	724641	656618	700073	658021	709835	568111	624934	668270	651716	714830
		3-Hydroxynordiazepam;Demoxepam;norclobazam;nortemazepam;Oxazepam;p-Hydroxynordiazepam;Blue pigment	-3.16482130706769;-3.16482130706769;-3.16482130706769;-3.16482130706769;-3.16482130706769;-3.16482130706769;-2.39978305969108	MS1 mz matched	251.036	273.744	58596.9	42000.9	46312.3	13602.3	13692.1	30927.7	31381.4	37604.1	15295.9	102563	102054	96340.1	95593.3	116882	83254.4
		Glyphosate-isopropylammonium	24.9799	MS1 mz matched	251.184	39.738	43665.2	55855.8	52937.5	42554.3	34839.6	25561.7	45536	43988.9	47579.4	37882.6	38170.5	41835.4	44126.2	42359.8	82751.3
		3,5-Dichloro-4-hydroxy-2-methoxy-6-methylbenzoic acid;7-Methylpyrido[3,4-c]psoralen	-7.9661280235683;11.1527924601056	MS1 mz matched	252.068	32.964	53056.7	58447.4	50688.9	53291.6	44318.6	62855.8	56395	55943.8	55873	64285.2	64021.7	42952.4	53390.5	65486.6	57517.7
Asn-Pro	0.3029			MS2 reverse	252.101	242.306	1978.31	2613.7	1466.54	20908.5	17213.6	2872.1	9306.01	21807.1	22507.2	1937.19	2060.65	1978.27	15005.9	24470.5	2480.83
5'-Deoxyadenosine	0.9984			MS2 forward	252.108	110.788	18974.9	17830.9	17717.5	17359.5	19484.9	22775.1	13823.3	22966.9	24728.1	14909.8	11522.5	13595.2	6438.2	11457.8	7181.86
Ile-Cys	0.49205			MS2 reverse	252.143	358.495	16562.3	18862.1	14201.3	21368.8	21103.7	16180.3	18469.5	16375.3	18803.1	17757.3	17879.9	16116.7	17743.5	14654.8	18869.2
		Uracil mustard;Trinexapac-ethyl;Grandinol	7.93342271648775;0.793336607195402;0.793336607195402	MS1 mz matched	253.102	286.935	14010	10786.4	11533.5	12162.6	13218.4	11212.7	13247.2	11971.7	11574.2	18489.6	13738.7	14546.7	14059.6	15631.1	18864.8
		(1Z,4Z)-1,5-bis(4-hydroxyphenyl)-1,4-pentadiene;2-Phenylethyl 3-phenyl-2-propenoate;Cinnamyl phenylacetate;cis-Hinokiresinol;p-(3,4-Dihydro-6-methoxy-2-phthyl)phenol	-4.08464342968635;-4.08464342968635;-4.08464342968635;-3.96644388475408;-3.96644388475408	MS1 mz matched	253.117	343.098	14524	16263.3	8270.26	4798.12	5907.6	10766.4	7150.06	13445.4	7300.97	12009	28465.7	14243.1	11878.8	17019.3	13353.5
		Glycerylphosphorylethanolamine;sn-glycero-3-Phosphoethanolamine;sn-Glycero-3-phosphoethanolamine	0.587289237127824;0.587289237127824;0.464995380286333	MS1 mz matched	254.018	370.053	37741.5	33648.5	29612.6	20350.6	22086.6	34159.1	32010.6	40749.6	28159.2	47348.8	48288.7	47992.4	51348.3	63917.1	44118.4
				Unmapped	254.161	296.684	323643	334588	388733	225824	243810	357298	294719	404678	267179	458229	429696	433888	410984	492357	373987
		Fepanil	9.46603	MS1 mz matched	254.16	283.915	152760	166151	183569	145121	151217	170037	186383	195955	196455	160623	174626	157831	133952	169492	147758
		Choline bitartrate;2-(4-Hydroxybenzyl)isoindole-1,3-dione;2-Acetamido-6H-dibenzo[b,d]pyran-6-one;N-(6-Oxo-6H-dibenzo[b,d]pyran-3-yl)acetamide	-10.7324905024067;-22.5782390474086;-22.5782390474086;-22.5782390474086	MS1 mz matched	254.247	98.332	27716	20525.9	24707.1	26963.1	63797.4	42918.1	32388.4	46835	46174.9	6332.26	3412.9	6647.93	8737.5	7779.88	10557.5
Daidzein	0.9779			MS2 forward	255.065	45.63	246435	243901	247928	168549	169015	233416	215701	242713	209056	337274	252017	292644	284820	283099	279862
		Sulfathiazole;Sulfathiazole	-0.0843092232016165;-0.0141168942113214	MS1 mz matched	256.014	321.484	20264.8	14711.9	14277.7	8209.92	8100.43	17411.7	13269.9	19753.1	10188.5	25960.5	27811.8	27897.6	30055.2	33954.9	26267.3
		2-{[hydroxy(4-hydroxy-3,5-dimethoxyphenyl)methylidene]amino}acetic acid;	10.6357251091418;	MS1 mz matched	256.08	301.555	13491.8	11553.2	15727.5	1710.59	1890.17	7489.66	5122.52	8976.41	3870.42	34483.8	24412.9	23879.2	20316.5	34477.5	15284.9
5-Hydroxymethylcytidine	0.37865			MS2 reverse	256.094	340.481	1.00331e+06	900152	949096	1.00272e+06	963683	832557	998723	922737	952614	1.16634e+06	1.14953e+06	1.11577e+06	1.18445e+06	1.21997e+06	1.1894e+06
		Tripelennamine;Tripelenmine	8.6572453136275;8.84417856869087	MS1 mz matched	256.176	273.861	23859.7	17255.5	20402.1	14561.4	15426.9	20288.3	19121.6	19019.5	14729.7	23655.7	21481.6	22688.6	24594.7	23071	22708.5
		1,6-Dimethoxy-9H-carbazole-3-carboxaldehyde;1-Hydroxy-3-methoxy-10-methylacridone;Clausine L;Ketorolac;Methyl 6-methoxy-9H-carbazole-3-carboxylate;Mukonine;Pranoprofen;N-D-Glucosylarylamine	-23.5211067871516;-23.5211067871516;-23.5211067871516;-23.5211067871516;-23.5211067871516;-23.5211067871516;-23.5211067871516;-17.6450470899451	MS1 mz matched	256.263	34.1605	57081.1	54144.9	50792.7	95668.8	42883.6	39062.7	49582.9	44655.8	46320.3	45566.9	51025.9	55649.7	75342.6	45439.4	45112.4
		Aspartyl-Threonine;gamma-Glutamylserine;Glutamylserine;L-beta-aspartyl-L-threonine ;Threoninyl-Aspartate;C20913	-5.06738601986111;-5.06738601986111;-5.06738601986111;-5.06738601986111;-5.06738601986111;-5.12633861509823	MS1 mz matched	257.073	219.092	50692.4	50169.9	38069.4	68369.8	101985	72859.1	70393.9	88962.9	71660.6	13757.7	7247.61	15379.6	15479.3	9060.04	27698.7
Primidone	0.3843			MS2 reverse	257.069	45.316	5829.61	4636.81	4059.41	1923.43	2804.74	5048.87	4373.5	5633.09	4560.58	6199.11	4326.3	5165.2	5148.78	6240.29	5956.93
Hippuric acid, methyl ester	0.48305			MS2 reverse	257.084	301.198	2150.53	2831.01	1734.78	1854.09	1865.24	1162.92	1640.15	1229.28	1869.7	5364.12	2467.98	2418.31	3315.01	3355.66	2092.48
His-Thr	0.9937			MS2 forward	257.123	331.145	22943	16764.4	24478.3	17712.7	18847.9	13584.3	14432.6	18697.6	25192.4	19682	16308.5	18918.8	21146.8	21894.6	20517.7
Atrazine	0.46105			MS2 reverse	257.134	277.384	5965.86	4538.12	4487.94	5510.87	5306.27	5514.89	5787.81	5094.24	6401.28	6714.97	5672.9	6281.84	6186.86	6332.76	7086.25
		(1alpha,4beta,5beta)-4-Hydroxy-7(11),10(14)-guaiadien-8-one;(2-hexyl-3-phenyloxiran-2-yl)methanol;(2Z)-2-(phenylmethylidene)octane-1,7-diol;(2Z)-2-(phenylmethylidene)octane-1,8-diol;(4alpha,5alpha)-11-Eremophilene-2,9-dione;(Z)-alpha-Bergamotenoic acid;1,10-Epoxygermacrone;2-(phenylmethylidene)octane-1,3-diol;2,7(14)-Illudadiene-10,15-diol;2-[(2-hydroxyphenyl)methyl]octanal;2-[(3-hydroxyphenyl)me…	-21.2669025181702;-21.2669025181702;-21.2669025181702;-21.2669025181702;-21.2669025181702;-21.2669025181702;-21.2669025181702;-21.2669025181702;-21.2669025181702;-21.2669025181702;-21.2669025181702;-21.2669025181702;-21.2669025181702;-21.2669025181702;-21	MS1 mz matched	257.146	252.057	192434	148085	179927	62858.8	66759.3	89967	75495.2	89421.6	72238.4	318303	251589	274420	278992	280374	290891
				Unmapped	258.042	323.593	42743	33040.9	40971.4	29721.4	32129.9	44735	37419.6	43912.7	30377.4	56753.4	45522	44554.3	54417.4	60599.5	56294.7
L-Cystine	0.30465			MS2 reverse	258.053	227.908	22122.3	21696.5	24172.6	22603.7	24953.9	22841.7	24777.3	21398.7	21478.9	18442.1	14868.7	18946.2	22081.3	17193.4	29908.6
5-Methylcytidine	0.999			MS2 forward	258.107	225.837	9014.14	7546.8	6905.85	10732.3	10438.3	9940.01	10796.5	6988.18	10042.2	6392.4	4400.54	16409.5	7948.1	4522.33	8547.05
2'-O-methylcytidine	0.9989			MS2 forward	258.108	161.031	9164.96	6804.65	7960.77	5598.8	4579.99	6830.25	7078.16	6247.55	6091.17	12003.4	9407.57	9507.21	10513	14234.9	12529
				Unmapped	258.11	378.118	7.39259e+06	7.24419e+06	6.34302e+06	4.6278e+06	4.57308e+06	7.6946e+06	6.31036e+06	8.62301e+06	4.11316e+06	8.50763e+06	7.99627e+06	8.89902e+06	8.11063e+06	8.66859e+06	7.09988e+06
		4a-Hydroxytetrahydrobiopterin;Tetrahydroneopterin;4a-Hydroxytetrahydrobiopterin;5,6,7,8-Tetrahydromopterin	-7.36915049822592;-7.36915049822592;-7.35359321444598;-7.35359321444598	MS1 mz matched	258.111	361.87	1.52127e+08	1.32394e+08	1.89956e+08	1.09931e+08	1.05698e+08	141266816	1.24211e+08	1.51355e+08	1.14305e+08	1.73568e+08	1.59365e+08	1.51036e+08	1.43236e+08	160952583	1.38822e+08
Arg-Thr	0.844			MS2 forward	258.159	90.3965	13348.9	8526.28	8564.21	13157.6	11669.3	19510.8	8123.63	19395.9	18108.5	3398.56	2476.69	3026.58	3499.89	1319.85	2934.72
		Phenylalanyl-Glutamate;	-7.50097512682168;	MS1 mz matched	258.278	127.622	8806.42	6247.55	6513.57	12380.5	11841.2	8489.66	8481.57	9436.3	7971.13	4705.04	3335.85	5138.02	3156.06	5816.73	5061.06
		Lofexidine;	18.7150721260957;	MS1 mz matched	259.037	307.406	72962.7	87079.8	92410.7	73128.8	74018.8	57721.1	82676.4	47029.9	58723.9	120507	83050.7	77120.3	93500	84073	123043
Glycerophosphocholine	0.4919			MS2 reverse	259.113	361.87	9.52715e+06	8.8836e+06	1.09012e+07	7.14775e+06	6.77625e+06	9.03539e+06	7.61141e+06	9.84062e+06	7.51019e+06	1.01535e+07	1.02632e+07	9.33284e+06	8.35247e+06	1.01059e+07	8.36231e+06
		Eugenitin;Hispolone;Isoeugenitin;2,6-Dioxo-6-phenylhexanoate;Polygonolide	-24.066700178436;-24.066700178436;-24.066700178436;-24.066700178436;-24.066700178436	MS1 mz matched	259.168	32.964	16075	18483	23043.5	62457.2	28527.7	53170.8	51556.5	31059.4	29521.5	6374.25	37558.2	44510.9	68940.5	7429.53	17589.7
Ile-Lys	0.6527			MS2 forward	259.191	30.0895	41788.6	35716.4	37795.1	75525.4	53180.9	24043.5	74370.9	46199.8	42579.1	34755.8	28474.8	22698.7	31449.9	25126.4	14481.6
D-Glucose 6-phosphate	0.4187			MS2 reverse	260.026	370.053	31340.3	34300	35913.3	32826.9	38850.4	36801.2	37375.4	36851.5	32274.6	42853.5	37464.8	34944.1	37797.6	40300.8	40260.8
2-Thiocytidine	0.9964			MS2 forward	260.069	162.987	6231.65	4233.91	4687.33	1257.99	648.745	1599.01	1278.92	1996.9	1717.98	9057.14	9805.17	9060.73	10472.8	14305	9405.17
Arg-Cys	0.3562			MS2 reverse	260.113	361.87	1.72951e+06	1.47896e+06	1.94082e+06	1.20153e+06	1.18491e+06	1.54533e+06	1.34068e+06	1.60395e+06	1.27808e+06	1.79694e+06	1.51329e+06	1.61953e+06	1.50281e+06	1.75695e+06	1.52698e+06
Ile-Ser	0.4958			MS2 reverse	260.159	358.908	23724.1	21298.3	27342.5	23845.4	19171	24516.2	22258.9	23066.3	18364	11690.7	13498.4	12881.1	15767	14612.2	14542.4
		Isoleucyl-Lysine;Leucyl-Lysine;Lysyl-Isoleucine;Lysyl-Leucine;	-18.124956211249;-18.124956211249;-18.124956211249;-18.124956211249;	MS1 mz matched	260.185	203.703	197233	162942	184683	90301.2	103800	106889	109909	98146.9	99590.1	360946	146557	239843	308747	336594	273778
		Fluoroimide	-21.8459	MS1 mz matched	261.043	28.242	7674.18	3877.73	4373.83	1722.03	2809.04	4876.42	1032.72	5340.14	4608.44	8758.76	7313.51	6889.81	2398.06	7289.23	2130.88
Tyr-Pro	0.37705			MS2 reverse	261.124	68.807	116499	98816.3	86614.1	37998.5	30588.4	48698.4	37207.9	37776.5	47301.7	75039.6	77309.7	72229.3	73571.1	80933.4	63024.9
Ile-Glu	0.8455			MS2 forward	261.143	341.836	31368.8	23796.3	33821.4	35059	29082.1	36648.4	36745.8	20347.9	25558.6	14467	27920.3	23151.9	35545.1	55315.7	50712.7
Arg-Ser	0.4655			MS2 reverse	261.143	315.027	8637.81	8271.36	7485.34	14632.9	12317.7	9362.41	10146.6	7800.65	13174.3	5049.83	4546.6	4828.1	6177.83	4264.81	7842.19
Lys-Asn	0.9217			MS2 forward	261.154	416.263	34628.5	23428	15879.9	28874.5	22178.8	22028.5	21774.2	29527	26521.5	13520.1	12801.2	16076	13267.6	13241.9	15970
		Glycyl-Tryptophan;Tryptophyl-Glycine;Imazapyr	-5.13727206489376;-5.13727206489376;-4.97871980268465	MS1 mz matched	262.117	103.632	93797.6	83142.5	91501.9	39451.1	34196.4	51776.8	40563.8	55480.3	46011.5	142419	120809	126110	120693	145171	119383
Lys-Asp	0.9823			MS2 forward	262.139	439.456	37341	45158.7	31335.3	31538.8	34147.9	28081	22619.6	35166.9	38157.2	41840.5	46628.4	53343.7	22059.8	23513	39628.4
		O-Phosphotyrosine;Phosphotyrosine	-17.2953542619291;-17.2953542619291	MS1 mz matched	262.164	283.355	52249.7	51485.9	56479.1	59086.8	71374.4	56837.2	62118.8	62473.3	70215.1	49757.1	47210.6	67400.5	54456.1	51038.4	57468.6
.alpha.-L-Glu-L-Asp	0.4446			MS2 reverse	263.086	380.01	14425.7	17302.5	9517.19	15479.2	9381.16	16754.9	16342	42866.6	7810.68	14717.3	13553	44997.9	8439.39	17917.1	11182.9
Phe-Asp	0.802			MS2 forward	263.109	202.871	2934.4	2708.74	3132.08	1444.08	1797.25	2214.13	1930.55	2861.17	2250.62	4316.97	3482.21	4526.91	4820.93	3565	3988.3
Phe-Pro	0.7589			MS2 forward	263.138	217.269	7476.33	6323.12	5409.6	5644.99	4830.31	5385.79	5131.15	6257.09	6300.29	7827.81	6506.07	6789.72	6893.44	7772.52	6562.27
		2-hydroxy-3-[4-(sulfooxy)phenyl]propanoic acid;3-(4-hydroxyphenyl)-2-(sulfooxy)propanoic acid;3-[2-hydroxy-3-(sulfooxy)phenyl]propanoic acid;4-Dodecylphenol	0;0;0;1.1440351723637	MS1 mz matched	263.236	35.4375	31020.6	30808.6	29077.1	39635.8	18527.4	28003.2	23679	27486	30032.9	23699	27790.3	33914.7	47641	34681	38912
		Epinephrine sulfate;N-acetyl-S-(3-oxo-3-carboxy-n-propyl)cysteine;	-1.3602165147238;-1.3602165147238;	MS1 mz matched	264.054	235.722	102378	79664.8	83219.3	80104.1	77304.9	79930.1	77392.4	84595.9	83884.2	86689.7	75267.8	82271.8	82424.6	88773.9	89619.6
		Cytokinin B;6-Benzylaminopurine	15.7911025124012;15.9927925813762	MS1 mz matched	264.07	176.249	8537.6	6280.41	5861.44	7700.46	6094.49	7086.51	7873.73	6114.76	7088.45	6905.99	8587.82	7948.58	6530.57	6769.68	9303.16
				Unmapped	265.025	26.781	80884.4	62216.6	58292.3	20570.6	31218.6	68848.3	33770.2	76114	68361	62276.9	63531.4	72503.5	45806.3	63635.7	34697.1
Thiamine	0.9986			MS2 forward	265.111	318.315	491848	522729	624221	361266	401318	540310	460799	597577	430054	699926	810175	736007	709387	781626	677586
Acetyl-L-tyrosine	0.4857			MS2 reverse	265.117	107.254	18035.6	14828.3	19090.2	7924.97	8562.83	14522.3	7572.9	15223	13250.7	27224.1	26789.6	28584.7	18021.8	33074.1	14178.6
Val-Phe	0.8165			MS2 forward	265.153	170.196	12359.8	11587.4	14071.7	17095.6	8882.54	8996.76	7649.86	10105.1	21997.8	4598.09	4508.62	12818.6	18924.5	14981.8	10352.9
Oleic acid	0.42485			MS2 reverse	265.251	34.639	45387.5	48286.2	51054.6	51768.6	34712.5	44841.8	37720.3	37150.6	44593	38446	35157.7	46050.7	65618.4	43611.2	48075.2
Ser-Pro	0.43665			MS2 reverse	266.114	317.865	67534.3	73199.7	92469.5	53475.1	58070.1	73872.3	69860.7	81751.1	61420.5	99184.3	106063	103624	105576	112309	94940.6
His-Gln	0.6888			MS2 forward	266.124	259.291	5198.43	3604.15	3679.11	1590.68	4130.82	4386.74	5997.05	2893.94	1843.72	10297.5	7087.63	7327.74	7364.61	8911.92	6438.32
		Biotin;Biotin;C20818	-4.7650815395629;-4.91625568139473;-4.91625568139473	MS1 mz matched	267.076	144.128	7531.81	6539.26	7690.36	3441.1	3766.69	5970.09	4347.71	5360.38	4821.22	10358	8821.56	8496.4	8275.85	10173.9	10553.3
Iminodiacetic acid	0.39345			MS2 reverse	267.087	176.146	3457.44	3291.57	3644.4	4045.31	3524.29	4002.88	3098.49	3134.6	3281.34	4110.51	3913.92	3490.94	3138.32	3738.24	4096.87
Phe-Thr	0.8636			MS2 forward	267.133	209.38	9272.36	9462.09	7807.54	4794.15	4173.62	6798.4	4549.09	5455.06	10983.1	5052.53	5349.76	11582.2	13452.2	15900.9	9580.51
Adenosine	1			MS2 forward	268.104	158.754	2.01318e+06	1.70244e+06	1.87552e+06	1.83172e+06	3.94046e+06	1.75853e+06	3.27876e+06	2.50496e+06	1.63972e+06	1.16189e+06	833410	1.21226e+06	1.90843e+06	1.87099e+06	1.69367e+06
				Unmapped	268.263	34.963	19416.9	19089.3	22737.9	9432.08	10025.1	14723.7	13153.5	11924.7	11204.8	35939.5	28755.6	26150.9	32535.5	31510.8	35869.6
		Dimethylallylpyrophosphate;Isopentenyl pyrophosphate;Isopentenyl diphosphate;Dimethylallyl diphosphate	0.708113311695263;0.708113311695263;0.812988962075851;0.812988962075851	MS1 mz matched	268.998	321.333	2.53467e+06	1.86215e+06	2.11799e+06	2.45687e+06	2.39921e+06	2.65525e+06	2.21048e+06	2.50329e+06	2.32793e+06	2.25371e+06	1.35022e+06	1.95963e+06	2.50121e+06	2.15569e+06	2.54419e+06
		Coriandrone C;Isopimpinellin;Glycerophosphoglycerol	-15.5389397575492;-15.5389397575492;-6.09630949741192	MS1 mz matched	269.039	327.103	96897.9	60581.5	100807	32083.6	37888.3	57303.9	62898.5	64330.9	40302.3	122396	114863	127033	127960	130217	117181
		DHAP(6:0);Portulacaxanthin III	-4.43688112344018;1.86518794561924	MS1 mz matched	269.08	286.834	160529	130026	145828	131742	129150	129452	138800	135691	120860	197165	164449	163690	183746	162883	196264
Inosine	0.9996			MS2 forward	269.087	200.481	295713	242507	264102	176314	247160	228561	303036	264777	203776	228784	214689	202856	277944	442462	457172
His-Met	0.41975			MS2 reverse	269.106	158.754	211748	183961	194906	197460	405943	173069	332078	252956	165439	129144	109131	134773	200301	192077	191699
His-Ile	0.9891			MS2 forward	269.159	276.235	47300.2	41076.3	39848	51330	41869	52370.6	47386.4	50844.9	53143.1	39360.4	36526.9	49683.9	54296.2	47892.8	45267.3
		DHAP(6:0);	-16.5062893176346;	MS1 mz matched	269.196	49.962	30736.3	24142.7	35152.7	677.547	581.413	1382.72	884.847	2549.84	2146.5	33327.2	105961	34818.7	54498.9	11806.4	1357.04
				Unmapped	270.008	261.171	14980.8	14143.6	15394.2	13864.2	14241.6	14705.6	16043	14745.2	14642.1	20450.5	18232	17056.7	20902.3	20661.1	21771.7
Tyr-Ala	0.9094			MS2 forward	270.144	237.725	5068.66	3370.77	3980.91	5357.11	5578.89	5055.94	4984.82	3762.43	5213.94	14986.2	14896.9	13374.4	15082.9	13720.8	3529.42
Apigenin	0.5			MS2 reverse	271.058	40.4	22463.6	27038.7	24742.2	12992.9	11346.7	21274.4	16242.4	18235.6	16841.7	32456.6	24034.9	25708.5	26189.6	31581.4	29348
		3,4,5-trihydroxy-6-phenoxyoxane-2-carboxylic acid;Phenol glucuronide;Phenylglucuronide;D-Lombricine;Lombricine	-0.815702505490768;-0.815702505490768;-0.815702505490768;3.08250105805264;3.08250105805264	MS1 mz matched	271.074	214.582	25598.2	29034.4	25346.1	15260.6	19262.2	19292.4	39488	31787.6	24137.4	43394.4	32266.8	25607.7	35116.1	28011	46290
His-Asp	0.993			MS2 forward	271.103	409.837	95650.1	69652.9	62635.1	41081.9	21274.4	73088.6	70942	78930.7	39584.4	75755.2	75452.8	90753.1	77224.6	144435	92575.9
		(E,E)-Trichostachine;(R)-Higenamine;(±)-Tembamide;Norhydromorphone;Normorphine;(S)-Norcoclaurine;(R,S)-Norcoclaurine;(R)-Norcoclaurine;Caranine;Piperyline;Normorphine;Crinine;Vittatine;N-Demethylrwedine	-17.8643587091579;-17.8643587091579;-17.8643587091579;-17.8643587091579;-17.8643587091579;-17.704285322221;-17.704285322221;-17.704285322221;-17.704285322221;-17.704285322221;-17.704285322221;-17.704285322221;-17.704285322221;-17.704285322221	MS1 mz matched	272.124	343.676	15471.4	14397.1	9660.9	16344	13324.9	19031.2	12267.2	19227.7	11429.2	7883.37	5626.61	7775.79	8439.5	6402.84	11241.7
		3,5,7-trihydroxy-2-(3-hydroxyphenyl)-5H-chromen-5-yl;Pelargonidin;Luteolinidin	7.37332625497534;19.1708744278308;19.1708744278308	MS1 mz matched	272.257	36.18	235828	253806	267615	86275.6	98554	103577	111202	106291	87846.9	704852	582094	461000	491559	509116	506674
		(S)-Spirobrassinin;Cyclobrassinin sulfoxide;Blue pigment	-5.81665429780447;-5.81665429780447;-2.39978305969108	MS1 mz matched	273.004	273.699	15203.9	11549.2	15308	5705.58	7466.23	10110.9	6448.5	11072.7	7409.43	1446.13	21012.5	16689.3	17337.5	18621.4	16370.2
		Aspartyl-Threonine;gamma-Glutamylserine;Glutamylserine;L-beta-aspartyl-L-threonine ;Threoninyl-Aspartate;C20913	-5.06738601986111;-5.06738601986111;-5.06738601986111;-5.06738601986111;-5.06738601986111;-5.12633861509823	MS1 mz matched	273.047	219.324	20218.2	16266.1	15366.7	30007.1	32974.7	30099.3	27821.7	32172.5	28626.2	5657.38	3150.54	7027.82	6919.48	3671.71	6283.24
		N-Succinyl-L,L-2,6-diaminopimelate;N-Succinyl-LL-2,6-diaminoheptanedioate	-11.7227381944443;-11.719635974316	MS1 mz matched	273.111	277.408	27485.4	20231.7	21607.4	22789.3	21567.9	24642.3	23268.6	24543	22588.9	26306.7	26855.7	25715.7	30096.3	29254.5	25546.3
Geranylgeraniol	0.36015			MS2 reverse	273.259	35.682	52392.7	48184.6	62364.5	30295.8	30171.1	31742	38581.3	37738	35399.2	106910	89756.6	71633.5	90584.3	94817.8	95928.6
D-Glucarate	0.30045			MS2 reverse	274.048	284.555	41768.4	38171.6	55643	41244.4	37864.5	40859.5	46168.9	40355.1	32388.1	52663.1	50181.2	37036.2	48155	49555.9	65041.2
		N-Acetyl-a-neuraminic acid;N-Acetylneuraminic acid;N-Acetylneuramite;O-Acetylneuraminic acid;N-Acetyl-alpha-neuramite;N-Acetyl-beta-neuramite;N-Glycolylmuramic acid	-3.17431579986394;-3.17431579986394;-3.23513616680476;-3.23513616680476;-3.23513616680476;-3.23513616680476;-3.23513616680476	MS1 mz matched	274.091	353.729	96755	76218.8	65192.4	42696.2	36306.5	81252.3	63971.9	66967.8	43114.3	95257.6	84757.2	96761.6	99175.8	98618.4	105732
		3'-monoiodo-L-thyronine;L-Thyronine;1,6-Dihydro-1-(3-methoxyphenethyl)-6-oxonicotinic acid	7.38923179049401;7.38923179049401;7.41852529530655	MS1 mz matched	274.102	404.367	59769	31192.2	42728	41099.9	34365.7	51389.7	56164.1	13373.4	29499.8	64592.7	19970.1	68014.7	68674	22276.5	74504.8
		6-phosphonatooxy-D-gluconate;	23.7987484942247;	MS1 mz matched	274.117	100.688	22445.3	16986.6	17901.1	7261.22	7462.46	15243.5	7845.8	13295.5	10757.8	26212.1	27869.7	24782.9	22034.4	26346.9	23571.4
Val-Arg	0.9726			MS2 forward	274.186	333.982	105635	103769	85203.4	100039	78279.1	110740	93276.8	113177	80173.5	75035.7	70710.8	81736.3	88510.7	88153.8	98158.1
		Heptanoylcarnitine;	22.3086883776618;	MS1 mz matched	274.2	193.514	9288.41	8496.77	9267.45	6836.42	8731.28	9156.65	8170.96	8081.82	8584.8	8769.05	5324	7076.24	9437.95	9021.49	7157.17
Palmitic acid	0.389			MS2 reverse	274.274	50.819	4.23971e+06	2.9978e+06	3.7344e+06	5.5247e+06	4.30216e+06	4.90945e+06	4.33061e+06	5.38452e+06	5.05407e+06	2.50989e+06	1.80154e+06	1.9047e+06	2.58451e+06	2.29904e+06	2.82145e+06
				Unmapped	274.851	292.308	11536.1	7406.78	11268	3213.14	4379.87	9107.03	8587.18	11608.2	5031.16	19538	19180.6	16572.8	15985.6	24100.3	12380.9
		beta-2,3,5,6-Tetrachloro-1,4-cyclohexanediol	-23.0225	MS1 mz matched	274.909	321.484	389462	305432	343132	356596	329844	342051	331255	340646	266106	318491	299077	299355	307130	318248	321139
		Lysyl-Glutamate;	4.00451891547502;	MS1 mz matched	275.141	192.38	11743.8	10517.1	11938.6	4310.09	2913.14	6264.94	4817.4	5877.07	6518.15	8934.23	9396.36	18389.8	26819.3	21240	27724.1
Ser-Lys	0.7758			MS2 forward	275.17	421.318	74053.4	61275.6	40461.1	49893.5	34397.1	55545.8	50586.7	57736.1	73602.3	17279.6	21615.8	22581.5	58841	33981.2	66199.8
Furegrelate	0.3189			MS2 reverse	276.064	306.801	98326.5	97308.9	121187	90472	90692.2	79218.7	103716	62899.1	67340.6	129544	96371.7	106480	137127	110540	142120
Thr-Arg	0.9382			MS2 forward	276.173	419.958	4487.8	6914.76	5004.32	6902.47	8375.19	5681.31	8694.73	7891.25	6035.89	5327.51	4703.83	7161.51	6870.68	7845.79	9699.66
		Hydroxyhexanoycarnitine;Neburon	22.4894661272442;19.1202518259156	MS1 mz matched	276.179	253.027	10853	7613.46	10317.6	4438.26	5001.31	3753.44	5332.66	4732.01	6047.69	12407.6	10449.4	10616.6	12595.1	11185.1	13471.6
				Unmapped	276.83	292.438	41886.7	28625.7	38323.1	18467.3	20062	35718.2	34224.1	39064.6	21813.8	53152.8	55904.2	49455.2	50667.8	62211	47982.8
		Suprofen S-oxide;Thiophene-4,5-epoxide;Sulfamethoxazole sodium	7.72082500678894;7.72082500678894;21.2319216757168	MS1 mz matched	277.048	307.394	36882.3	41930.2	53160	37593.4	40169.2	30693.5	35754.7	25582.4	28336.5	47816.7	33504.8	37525.2	57989.6	40627.8	56169
		Triethyl citrate;	-12.7618009418947;	MS1 mz matched	277.117	169.755	7511.62	5997.93	7738.93	8730.21	7195.47	6914.6	7279.23	7276.17	7112.89	6742.99	4849.39	6395.41	9119.41	8645.55	7785.06
gamma-L-Glutamyl-L-phenylalanine	0.7769			MS2 forward	277.117	195.13	4140.61	3867.51	4204.47	2252.55	3105.95	3582.38	3708.03	2643.39	2522.52	5121.25	3816.54	4867.75	5416.28	5095.23	5865.67
				Unmapped	278.951	292.286	9799.28	7716.04	11108.2	9910.81	8758.28	7794.64	8397.57	8764.38	7930.04	11326.3	9649.46	8874.45	9781.54	12577.7	9346.38
				Unmapped	279.019	220.55	12555	10531.7	13201.9	14088.9	14166.7	11001.8	13305.4	13324.7	12750.7	14152.8	12884.5	13553.3	11704.5	14105.1	15314.7
Phthalic acid Mono-2-ethylhexyl Ester	0.9975			MS2 forward	279.158	57.059	103246	140881	133079	115282	102345	107408	121960	104917	97523.2	126142	185349	120283	131565	135114	127637
				Unmapped	280.024	323.623	30650.7	24137.2	30859.2	21439.5	19814.4	23802	23183.9	34076.9	22403	37541.8	32541.6	31999.7	41638.9	45290.4	35009.4
		Glycerophosphocholine;Tolmetin;Ismine	-3.20455445608321;-12.446267131312;-12.446267131312	MS1 mz matched	280.091	365.523	8.38927e+06	7.57272e+06	9.07741e+06	7.40773e+06	7.34089e+06	7.50809e+06	7.50522e+06	8.03354e+06	7.35018e+06	9.18211e+06	8.51818e+06	8.15011e+06	8.81799e+06	8.82706e+06	8.33203e+06
		2-hydroxy-3-[4-(sulfooxy)phenyl]propanoic acid;3-(4-hydroxyphenyl)-2-(sulfooxy)propanoic acid;3-[2-hydroxy-3-(sulfooxy)phenyl]propanoic acid;4-Dodecylphenol	0;0;0;1.1440351723637	MS1 mz matched	280.262	35.351	69417.4	64562.7	67297.6	109213	43725.9	47993.3	44325	56574.5	36391.5	62363	69965	84914.2	109489	67150	67898
Phenylethylamine	0.4406			MS2 reverse	281.137	35.4955	33404	32348.8	37668.4	69961.6	64565.5	63345	70100	65475.5	61939.2	22859.6	23704	22039.5	892.45	29474.2	26055.8
Tyr-Val	0.4911			MS2 reverse	281.148	199.858	4590.36	6839.08	4480.46	5785.77	2251.02	1939.14	2577.03	2226.07	7629.87	3130.51	2470.57	2143.46	6292.14	4865.34	6051.35
1-Methyladenosine	1			MS2 forward	282.118	262.377	82729.5	85430.4	102660	141692	131176	108468	141146	97966.4	107329	70631	61408.9	76848.3	131302	82583.3	126713
2'-O-methyladenosine	0.8724			MS2 forward	282.119	103.754	5626.1	5158.67	4394.59	4125.25	5475.77	7886.97	3909.69	8014.36	6456.52	1761.78	3332.99	2469.08	3099.05	3548.24	2320.08
		(±)-(Z)-2-(5-Tetradecenyl)cyclobutanone;	-8.76306925166654;	MS1 mz matched	282.279	33.9445	318901	303874	291780	560761	205976	190223	214471	224260	174090	252282	296937	393422	532226	238293	281328
Tyr-Gly	0.46765			MS2 reverse	283.061	310.034	8106.88	5546.27	8482.6	2231.94	2503.89	5460.22	5517.84	5843.39	3243.69	15149.6	12252.3	13252	18281.9	14443.1	16013.1
		3-Furanmethanol glucoside;	20.7509256035655;	MS1 mz matched	283.082	351.689	51533.1	39378.1	36906.5	14981.7	17704.7	37153.4	25254.2	36851.4	19418.8	65872.6	59670	52950.1	42770.3	60577.2	46404.6
		2-[2,3,4-trihydroxy-6-methoxy-5-(3-methylbut-2-en-1-yl)phenyl]acetic acid;2-[4,6-dihydroxy-2-methoxy-3-(3-methylbut-2-en-1-yl)phenyl]-2-hydroxyacetic acid;2-[4,6-dihydroxy-3-(4-hydroxy-3-methylbut-2-en-1-yl)-2-methoxyphenyl]acetic acid;2-{3-[(3,3-dimethyloxiran-2-yl)methyl]-4,6-dihydroxy-2-methoxyphenyl}acetic acid;2-Acetoxyamino-1-methyl-6-phenylimidazo[4,5-b]pyridine	-1.19917618775864;-1.19917618775864;-1.19917618775864;-1.19917618775864;-6.02598190706436	MS1 mz matched	283.116	43.458	115035	105280	113221	12551.7	6930.55	18306.2	15455.4	20535.2	14375.3	221649	309695	164490	192615	197416	233140
		Hexaethylene glycol;4-Prenyldihydropinosylvin;Miltirone;Diethylstilbestrol monomethyl ether;3-Hydroxy-1-methylestra-1,3,5(10),6-tetraen-17-one	-6.56772193930331;14.1762533580677;14.1762533580677;14.1762533580677;14.1762533580677	MS1 mz matched	283.174	71.941	704278	494528	431538	74238.1	49414.4	112331	149303	92724.9	91992	73353.6	97510.7	83867.7	169998	231564	194251
N-Acetyl-D-Glucosamine 6-Phosphate	0.47255			MS2 reverse	284.052	423.882	78756.7	77726.4	43823.4	18530	22747.4	83999.9	29284.2	60774.7	15284.8	40314.3	40879.1	40491.4	40076.4	35766.9	47730.6
Ile-Asn	0.7333			MS2 forward	284.098	273.792	14481.1	12116.7	16697.7	7048.96	7143.53	10509.3	12546.5	11472.9	9855.69	13212.1	15009.1	13335.5	17538.6	16567.7	13951.9
Guanosine	0.9261			MS2 forward	284.098	241.88	85543.8	77426.1	67931.8	77929.2	59749.7	64488.2	200801	89917.1	44274.4	86519.1	98051.3	93155.3	126214	128524	139175
Stearamide	0.848			MS2 forward	284.293	33.5085	39223	43673.7	44441.6	109309	28813.7	29714.4	45745.4	40794.2	34232.2	21837.2	20627.7	27413.6	34784.8	24351.2	20626.1
		(3R,8E)-3-Hydroxy-5,8-megastigmadien-7-one;(5alpha,8beta,9beta)-5,9-Epoxy-3,6-megastigmadien-8-ol;(5R,6S)-5,6-Epoxy-7-megastigmen-9-one;(S,E)-Lyratol propanoate;1-(4-methoxyphenyl)-4-methylpentan-3-ol;2,2,6,7-Tetramethylbicyclo[4.3.0]nona-1(9),4-diene-7,8-diol;2,3,5,6,8,8a-Hexahydro-2,5,5,8a-tetramethyl-7H-1-benzopyran-7-one;3-Hydroxy-beta-ionone;5,9:6,9-Diepoxy-3-megastigmene;5,9:6,9-Diepoxy-4-m…	17.6323070493576;17.6323070493576;17.6323070493576;17.6323070493576;17.6323070493576;17.6323070493576;17.6323070493576;17.6323070493576;17.6323070493576;17.6323070493576;17.6323070493576;17.6323070493576;17.6323070493576;17.6323070493576;17.7759585445869	MS1 mz matched	285.074	44.779	7338.23	8827.7	9906.65	4112.09	5853.44	7973.7	8311.63	8510.6	8229.51	8473.18	6334.22	9355.88	10951.9	9626.96	13522.1
His-Phe	0.9473			MS2 forward	285.133	120.086	20096.4	13699.9	15115.3	5518.8	5330.87	7124.27	5944.84	7699.37	6413.79	25757.1	20742.5	18226.2	24570.6	22767.3	19918.4
2-Octenoic acid	0.3246			MS2 reverse	285.208	67.471	44496.3	33138.1	31243	2101.13	1555.24	6027.39	7089.36	6100.1	5441.7	4286.15	5240.92	4220.61	8587.52	6619.93	8419.08
Glycerol 1-myristate	0.9353			MS2 forward	285.242	42.295	48221.4	40671.9	39680.7	51631.3	43452.5	57042	55736.5	59424.5	52992.1	13074.6	15345.5	13164.2	18607.6	13298	38924.9
		Epinephrine sulfate;N-acetyl-S-(3-oxo-3-carboxy-n-propyl)cysteine;N-Succinyl-L-glutamate	-1.3602165147238;-1.3602165147238;3.23795924379945	MS1 mz matched	286.035	236.266	34838.9	28051.3	31277.3	27634.1	27964.9	33201.2	25956.5	33607.9	27407	29460	27341.1	26364.9	24654.7	26741.8	29318.5
		3,5,7-trihydroxy-2-(3-methoxyphenyl)-1chromen-1-ylium;	-2.48182449145249;	MS1 mz matched	286.273	35.566	151118	152960	177756	69921.5	86727.6	100867	89406.7	84048.5	77749.6	294128	243121	224263	269064	264376	283828
		Letrozole;Letrozole	18.998067666388;18.998067666388	MS1 mz matched	286.308	55.893	3638.66	2652.56	2040.43	2901.01	1600.84	3699.8	3619.77	3662.76	3131.94	1581.31	1175.99	1328.43	1011.43	1671.86	768.252
N-Acetylaspartylglutamate (NAAG)	0.31765			MS2 reverse	287.087	237.408	8290.96	7764.64	7911.01	5906.48	7237.55	8426.19	8057.4	8743.66	7529.11	11073.3	6989.6	8292.59	1868.33	8591.38	10588.8
1-Aminocyclohexanecarboxylic acid	0.4681			MS2 reverse	287.19	91.47	47006.5	44917.1	57852.6	352.542	183.277	1715.16	132.695	2447.49	2230.61	163377	126425	139954	94005.2	145672	66397.2
		Zolmitriptan;Zolmitriptan	5.68770299894188;5.6072605351488	MS1 mz matched	288.165	343.081	13762.5	16722.9	11628.8	13944.4	16531.2	14057.1	16098.1	14103.6	13287.8	10388.7	11669.8	12136.2	14291.5	11112.7	13662.5
Ile-Arg	0.9774			MS2 forward	288.202	312.353	109952	96003.7	71985.7	116339	87141.1	83739.5	94484.3	113821	100235	84622.1	75844.7	90615.1	90069.1	92294.9	99188.8
		Tenofovir;L-Octanoylcarnitine	11.9688467380535;21.0215741321177	MS1 mz matched	288.216	184.565	68702.6	54115.7	57176	26232.8	32528.5	29911.7	29888.8	27881.4	23913	119708	69856.3	85774.6	101372	91718.4	84124.5
Heptadecanoic acid	0.3893			MS2 reverse	288.289	41.713	6.84951e+06	5.96274e+06	6.71816e+06	4.73458e+06	4.2946e+06	7.34158e+06	5.57806e+06	3.57426e+06	5.71857e+06	7.51841e+06	7.07962e+06	7.60624e+06	1.04391e+07	7.13338e+06	1.05758e+07
		(S)-Spirobrassinin;Cyclobrassinin sulfoxide;Blue pigment	-5.81665429780447;-5.81665429780447;-2.39978305969108	MS1 mz matched	288.982	273.744	44082.7	36412.3	42676	17413.7	22642.2	31150	33132.3	34594.9	21658	56423.8	56091.8	49988	54135.5	53377.1	52060.7
Lamivudine	0.49965			MS2 reverse	290.085	212.002	2491.25	1409.95	1602.5	627.48	1226.33	1685.78	1414.5	1542.24	1669.99	1745.54	2418.43	2514.48	3001.65	3758.58	4744.19
Arg-Asp	0.9506			MS2 forward	290.145	438.188	57078.9	53908.5	34513.8	39379.3	33424.2	28290.6	36921.5	52213.2	48851.4	65949.7	47832.1	46292.7	28448.3	38045	26627.5
				Unmapped	290.268	55.494	141608	118008	128113	181334	119100	193253	149453	147621	174288	100445	72689.9	80339.3	100714	81104.8	99761
				Unmapped	290.882	292.438	16591.4	8574.78	14151.2	2893.56	5049.77	10986.4	7764.03	14515.8	5307.38	26123.6	27539.4	20628.6	22495.1	35715.7	15495.2
		Coriandrone C;Isopimpinellin;Glycerophosphoglycerol	-15.5389397575492;-15.5389397575492;-6.09630949741192	MS1 mz matched	291.02	327.144	35315.8	30440.7	38965.1	16655.7	18095.7	24355.6	30171.4	29619.2	16338	56191.1	45922.3	52272.7	65168.6	58521.6	55865.9
		Uracil mustard;Trinexapac-ethyl;Grandinol	7.93342271648775;0.793336607195402;0.793336607195402	MS1 mz matched	291.061	286.706	19231.5	15880.4	18430.6	18511.8	19045.1	14475.4	19012.2	16637.2	17381.6	24251	17111.7	17983.5	19211.7	18193.9	21900.6
		3-Deoxy-D-glycero-D-galacto-2-nonulosonic acid;2-O-(alpha-D-Mannosyl)-D-glycerate;2-O-(alpha-D-Glucopyranosyl)-D-glycerate;3-Deoxy-D-glycero-D-galacto-non-2-ulosonic acid	2.11840198077075;2.23814287842734;2.23814287842734;2.23814287842734	MS1 mz matched	291.069	200.464	692291	570394	610666	462279	578249	544540	600941	600728	585599	582491	495898	480092	573739	788134	883594
Rosolic Acid	0.9959			MS2 forward	291.1	48.34	36973.1	30882.1	35928.6	51725.2	50484.2	43275.4	40102.4	43105.3	48788	16396.7	19300.8	27456	25241.3	24565.3	23135.3
Argininosuccinic acid	0.9717			MS2 forward	291.136	379.354	4017.52	4879.72	2763.51	4595.92	4318.76	4118.71	2145.66	5216.26	4814.66	5636.75	8245.31	5168.34	3936.72	8556.42	5125.5
		Furaneol 4-glucoside;Osmundalin;Geranylgeraniol;Aphidicolan-16beta-ol;5alpha-Androstane-2alpha-methyl-17beta-ol;Phyllocladan-16alpha-ol;Tuberculosinol;(13S)-Isotuberculosinol;(13E)-Labda-7,13-dien-15-ol;cis-Abienol;(E,E)-Geranyllilool;Cyclooctat-9-en-7-ol;(R)-Nephthenol;(1S,4E,8E,12E)-2,2,5,9,13-Pentamethylcyclopentadeca-4,8,12-trien-1-ol	-0.0137804396645874;-0.0137804396645874;18.9346829232785;18.9346829232785;18.9346829232785;18.9346829232785;18.9346829232785;18.9346829232785;18.9346829232785;18.9346829232785;18.9346829232785;18.9346829232785;18.9346829232785;18.9346829232785	MS1 mz matched	291.266	33.588	14512	12683.8	13758.9	18059.9	13622.7	20717.4	18495.7	15694.6	14734.2	11058.5	10512.5	5053.04	13830.4	13902.9	15932.4
Tyr-Gln	0.7278			MS2 forward	292.127	172.895	2624.17	2061.24	1927.94	892.839	539.988	848.324	823.014	868.225	1076.77	3585.28	4341.3	3633.25	3382.4	2309.44	4345.48
				Unmapped	292.959	321.333	1.1399e+06	896953	970558	1.10412e+06	1.10991e+06	1.14165e+06	1.03255e+06	1.05602e+06	1.02419e+06	993104	707853	921569	1.10992e+06	986470	1.06553e+06
		(2R)-1-O-beta-D-Galactopyranosylglycerol;Galactosylglycerol;3-beta-D-Galactosyl-sn-glycerol;2-O-(alpha-D-Glucopyranosyl)glycerol	-4.59503829151456;-4.59503829151456;-4.72254646006345;-4.72254646006345	MS1 mz matched	293.062	302.005	9904.53	9368.42	9547.41	15180.7	15505.3	12709.5	12587.7	11092.2	13376.8	5495.03	4849.71	6437.63	6412.19	6020.95	7869.59
Tyr-Phe	0.9564			MS2 forward	293.127	39.01	13044.4	12508.9	15379.5	11053.3	11183.6	16843.3	10985.8	13445.8	18044.5	13281.4	14886.1	15517.1	9784.43	14547.2	8428.73
D-Ribulose 5-phosphate	0.36495			MS2 reverse	294.039	370.053	7850.66	4845.42	5194.2	4803.63	5131.93	5801.98	5096.16	6911.77	4889.67	8044.86	7316.82	7128.2	6571.53	7444.18	6351.03
		1,6-Dimethoxy-9H-carbazole-3-carboxaldehyde;1-Hydroxy-3-methoxy-10-methylacridone;Clausine L;Ketorolac;Methyl 6-methoxy-9H-carbazole-3-carboxylate;Mukonine;Pranoprofen;Ketorolac;3-Methoxy-8,9-methylenedioxy-3,4-dihydrophenthridine;(E)-1-Methoxy-4-[2-(4-nitrophenyl)ethenyl]benzene;alpha-(p-Methoxyphenyl)-4-pyridineacrylic acid	-13.8904164951312;-13.8904164951312;-13.8904164951312;-13.8904164951312;-13.8904164951312;-13.8904164951312;-13.8904164951312;-13.7206745082572;-13.7206745082572;-13.7206745082572;-13.7206745082572	MS1 mz matched	294.049	340.872	75431.2	61242.5	83689.8	59465	57079.2	63764.2	73284.3	62866.3	54415.2	101125	86018.2	88232.8	83761.9	100615	78392.3
Phe-Gln	0.9223			MS2 forward	294.144	242.218	4473.78	5456.12	4016.22	8610.56	7880.7	5900.85	4399.26	4528.44	11087	2873.97	2543.64	4213.51	5635.57	4415.87	4512.48
Phe-Ser	0.4957			MS2 reverse	294.144	255.732	2944.82	2230.09	1913.9	2609.67	1738.27	2523.41	1252.47	1199.35	3918.66	1639.61	1572.63	2563.57	2615.39	2240.28	1818.21
		Arginyl-Proline;Prolyl-Arginine;	16.8178394140829;16.8178394140829;	MS1 mz matched	294.151	33.939	31183.3	29740.2	31632.3	68623.7	66423.7	47735.8	40233.8	54392.4	45441.4	2675.59	10935.7	12329	13707.5	17869.4	11597.7
Phe-Lys	0.8542			MS2 forward	294.179	332.213	3613.31	2393.9	2219.61	3075.49	3064.6	3001.05	2346.99	3106.07	2667.4	2745.72	2668.68	2567.67	3184.68	2461.34	2939.92
				Unmapped	294.928	292.297	14138.3	12917	15849.5	10112.6	11223	12607.2	13127.6	12908.3	11192.6	15886.2	14753.1	14047.9	16481.4	17494.1	15921.7
				Unmapped	294.938	321.758	9810.65	5666.02	6129.17	7861.92	6049.47	7165.26	10462.5	9531.42	4688.91	10211.5	8683	8497.61	7782.89	4809.42	8753.37
		4-[2,2-Dichloro-1-(4-methoxyphenyl)ethenyl]phenol	6.3475	MS1 mz matched	295.023	268.322	38456.3	38271.1	47856.6	55917.7	59954.6	41145.4	46973.3	40525.3	48419.6	39055.2	33802.3	34596.2	38570.8	32617	36380.3
		3,4,5-trihydroxy-6-[(3-methoxy-3-oxopropanoyl)oxy]oxane-2-carboxylic acid;6-(1-carboxy-2-methoxy-2-oxoethyl)-3,4,5-trihydroxyoxane-2-carboxylic acid;Aplysin;Filiformin;Laurinterol	4.43210833294076;4.43210833294076;-6.46122466044669;-6.46122466044669;-6.46122466044669	MS1 mz matched	295.064	156.659	19403.4	17540.6	18765.2	3381.99	4430.79	12413.9	8905.88	9095.17	9423.62	26847	29478.9	26895.7	28265.7	46054.1	47052.7
Sulfamethoxazole	0.32325			MS2 reverse	295.093	277.493	10366.7	9149.06	12299.7	11696.1	11685.3	11093.7	10636.3	9694.07	440.824	8741.55	10634.3	10047.1	9343.48	12138.5	10210.4
isocarboxazid	0.4509			MS2 reverse	295.116	35.621	21088.9	18503.3	20563.4	38396.2	26642.5	34173.1	35608.8	36420.1	35156	2541.74	2363.99	2250.21	2182.58	2388.54	2243.13
Phe-Glu	0.9759			MS2 forward	295.127	197.894	6735.91	5717.49	7002.59	4794.88	5063.59	7549.04	6679.33	6274.58	5567.15	5875.88	5683.94	6437.47	6561.72	7508.33	7532.06
Leu-Tyr	0.8626			MS2 forward	295.164	189.301	7485.32	7532.97	7406.06	9283.04	4846.33	6764.09	6152.19	7101.96	11585.7	3559.6	3583.4	6975.52	9331.85	7856.71	5147.56
		Glycerophosphocholine;Tolmetin;Ismine	-3.20455445608321;-12.446267131312;-12.446267131312	MS1 mz matched	296.064	364.475	767326	640557	838183	554981	566173	662577	639156	731535	629702	888101	823719	717377	809650	818651	768521
cis-9-Palmitoleic acid	0.3922			MS2 reverse	296.256	36.231	37347.4	25945.2	39682.6	40760	27703.8	30572.2	25051.4	39600.5	24848.6	34438.2	35268.3	34051.2	49548.7	32616.1	39239
		2-Keto-3-deoxy-6-phosphogluconic acid;6-Phosphonoglucono-D-lactone;Heritonin;3'-O-Methylbatatasin III;Dihydroechinofuran	23.6324281855198;23.6324281855198;1.54963320165236;1.54963320165236;1.54963320165236	MS1 mz matched	297.082	46.796	15477.5	19581.4	19426.8	22918.2	12326.5	10473.9	10602.3	13944	26815.5	14780.7	15764.9	24035.1	29627.7	27143.4	25399.7
		Diclofenac;Meclofenamic acid;4-Prenylresveratrol	-13.506714525523;-13.506714525523;12.8317167619893	MS1 mz matched	297.153	241.1	27765.9	32696.3	17149.2	5179.94	4514.07	4415.7	10386.4	5606.29	7791.13	6489.16	4137.55	5717.15	9995.04	5574	11127.5
				Unmapped	298.014	220.618	20000	14786.4	18254.8	21608.7	19162	15873.9	20346.9	17979.4	17301	21533.3	19054.3	16863.7	20479.6	18669.6	21741.7
				Unmapped	298.024	321.484	45884.1	30571.8	38683.1	19310.9	17542.1	39696.3	35518	42233.6	28205.9	63735.1	44473.5	63214.6	74438.4	73482.2	63935.4
S-Methyl-5'-thioadenosine	0.9997			MS2 forward	298.096	97.542	1.20924e+07	1.17299e+07	1.14101e+07	6.70015e+06	6.00643e+06	8.59702e+06	6.40185e+06	8.50698e+06	1.06137e+07	1.25695e+07	9.93743e+06	1.39821e+07	1.60188e+07	1.331e+07	1.08487e+07
Linoleic acid	0.6186			MS2 forward	298.272	34.941	61335.1	57598.8	55001.2	54473	49066	44260.1	55055.3	47935	40481.5	27414.7	31134.8	31034.8	47094	38713.5	33624.2
		2,3-Diphenylpyrazine;Cryptolepine	-0.208530762189936;0	MS1 mz matched	299.062	38.7215	6408.2	4987.39	5261.44	3538.86	4116.44	4416.04	5283.16	5251.25	5010.04	12289.3	12113.6	10657.6	10941.6	11774.9	11620.8
Agmatine	0.4938			MS2 reverse	299.199	33.2295	3402.65	2540.57	2959.6	1922.33	2378.86	4401.3	2603.26	4374.4	2873.79	2666.88	2663.74	2685.78	2919.65	3846.75	3370.28
N-Acetyl-L-tyrosine	0.656			MS2 forward	300.011	220.714	7015.27	6036.98	7183.86	7150.49	5382.77	6519.58	7827.82	7359.81	6605.76	7885.95	8139.15	6820.59	7852.36	7203.47	6408.89
		N-Acetoxymethylflindersine;N-cis-Caffeoyltyramine;N-trans-p-Coumaroyloctopamine;E3040	-15.9068851198338;-15.9068851198338;-15.9068851198338;6.01786905920283	MS1 mz matched	300.119	292.925	11267	10968.6	9533.49	18543.6	17387.5	8809.98	12188	8026.39	11003.9	9206.76	7710.66	9260.47	10340.4	8172.92	11875.7
Sphingosine	0.9144			MS2 forward	300.288	92.98	97810.3	104337	107080	133706	163288	144980	116140	160667	190044	32236.1	14540.4	31382.2	24044.9	24774.1	15604.4
Palmitoyl ethanolamide	0.7647			MS2 forward	300.289	34.982	53672.7	51601.9	68108	34766.7	31672.8	41314.3	42886.5	39240.8	40027	78937.6	68085.4	71694.3	80900.3	72385.5	83289.8
His-Tyr	0.9721			MS2 forward	301.128	174.123	11779.4	13904	12610.5	5679.9	4132.16	4783.15	5747.18	6959.75	5768.22	20757.9	24224.3	20468.6	23648.6	17541.5	22799.9
		Chlorcyclizine;desmethylclomipramine;Dapdiamide A	8.03793367876123;8.03793367876123;-5.53435457843961	MS1 mz matched	301.142	252.515	119784	89518.8	96930.8	117109	124614	100988	104263	112018	94682.9	112539	93967.4	113420	129235	111212	126816
		Chlorcyclizine;desmethylclomipramine;Toxyl angelate;alpha,alpha'-Diethyl-3,4,3',4'-stilbenetetraol;(+)-3'-Hydroxylarreatricin	0.799961813951007;0.799961813951007;11.2165743420051;11.2165743420051;11.2165743420051	MS1 mz matched	301.14	320.506	82655.3	64407.7	79856.1	89833.2	94258.1	67958.7	75023.3	61744.6	94390.9	63392.6	60184.5	59913.1	76120.6	62648.2	86227.7
		Dimethyl fukiic acid;Salicylic acid beta-D-glucoside;(R)-2-Hydroxystearate;(S)-2-Hydroxystearate;(R)-10-Hydroxystearate	-6.82705363638723;-6.82705363638723;-23.8118550727011;-23.8118550727011;-23.8118550727011	MS1 mz matched	301.259	300.915	6240.91	4847.53	7543.84	2248.8	1913.09	6745.89	4565.51	8474.02	4164.99	10008	9538.3	12293.4	8952.56	12805.1	7691.84
		Tazobactam;Tazobactam	-24.4556113902881;-24.78861344867	MS1 mz matched	301.284	168.921	3375.92	3541.61	3706.94	853.143	854.907	1738.34	1225.92	1421.05	1311.46	1691.29	2465.54	1630.93	1275.68	2325.25	951.051
		Hydroxyvalerylcarnitine;Picidil	21.7617083106216;16.7189386816795	MS1 mz matched	302.145	221.293	13313.2	10216.5	12147.8	6821.18	11774	10784.2	14517.8	8570.42	11758.6	13432.5	13400.7	13877.5	17388.1	21998.6	30344.8
		3,5,7-trihydroxy-2-(4-hydroxy-3-methoxyphenyl)-1chromen-1-ylium;N-Acetylglucosamine 4-sulfate;N-Acetyl-D-glucosamine 6-sulfate;N-Acetyl-D-galactosamine 6-sulfate;N-Acetylgalactosamine 4-sulfate	-10.9250548012727;-11.5889016866207;-11.5889016866207;-11.5889016866207;-11.5889016866207	MS1 mz matched	302.268	37.109	24004.9	21709.3	27745.5	27852.4	15641.3	22489.5	15275.6	12581.3	35649	35758.5	27722.6	18816.3	16149.8	32160.9	30359.4
Stearic acid	0.49345			MS2 reverse	302.304	49.6955	434811	398860	442830	784566	591757	719666	541408	774296	625280	110386	69301.3	124726	138698	134891	133438
		Ellagic acid;Testololactone;16alpha-Hydroxyandrost-4-ene-3,17-dione;11beta-Hydroxyandrost-4-ene-3,17-dione;19-Hydroxyandrost-4-ene-3,17-dione;19-Oxotestosterone;7alpha-Hydroxyandrost-4-ene-3,17-dione;2-Methoxy-17beta-estradiol;11-Keto-testosterone;5alpha-Androstane-3,11,17-trione;Bioallethrin;Epimestrol;7alpha,17beta-Dihydroxyandrosta-1,4-dien-3-one;6beta,19-Epoxy-17beta-hydroxyandrost-4-en-3-one…	-9.9273976321262;9.26574896034744;9.26574896034744;9.26574896034744;9.26574896034744;9.26574896034744;9.26574896034744;9.26574896034744;9.26574896034744;9.26574896034744;9.26574896034744;9.26574896034744;9.26574896034744;9.26574896034744;9.26574896034744;	MS1 mz matched	303.199	198.916	3198.64	2698.07	2561.14	201.06	345.832	712.566	752.279	1665.75	1019.26	5929.8	8976.9	6669.23	4553.55	4408.91	6217.26
		(2E)-2-methyl-3-[3-(sulfooxy)phenyl]prop-2-enoic acid;(2E)-2-methyl-3-[4-(sulfooxy)phenyl]prop-2-enoic acid;(2Z)-3-phenyl-2-[(sulfooxy)methyl]prop-2-enoic acid;[2-hydroxy-5-(3-oxobut-1-en-1-yl)phenyl]oxidanesulfonic acid;{4-[(1E)-3-methoxy-3-oxoprop-1-en-1-yl]phenyl}oxidanesulfonic acid;Lycodine	-7.74473358120179;-7.74473358120179;-7.74473358120179;-7.74473358120179;-7.74473358120179;-13.6263240760872	MS1 mz matched	303.205	36.402	16563.2	12522.6	13713.9	20505.7	21747.7	27663.2	20707.6	23102.3	27862.4	1139.11	829.777	2355.89	6280.13	1738.7	5612.99
		Trichlamide	12.9786	MS1 mz matched	304.018	220.633	7095.97	5056.49	4959.29	5469.27	5635.88	5390.74	5283.52	5695.42	4942.15	6682.54	6055.51	6210.6	4832.22	6062.28	4802.03
		Beta-Citryl-L-glutamic acid;beta-Citryl-L-glutamate	-1.85536098073631;-1.86875369067353	MS1 mz matched	304.065	465.873	31882.6	25340.6	29629.1	29508.1	21120	24999.8	37388	29103.9	29113.6	31426.6	25745.9	33458	32302.9	34961.7	54225
		Tryptophyl-Valine;Valyl-Tryptophan;alpha-Ethyl-alpha,beta-diphenyl-2-pyridineethanol	7.70719477168547;7.70719477168547;-5.51486777880817	MS1 mz matched	304.161	242.287	12610.8	14001.3	10858.9	20840.9	20204	16491.7	16128.1	14102.2	13712.8	15309.7	16755.9	16198.2	16467.7	15250.6	18679.1
Arg-Glu	0.9586			MS2 forward	304.16	429.438	84397.3	71686.8	101578	116417	104545	35949.3	115831	90355.7	102298	48169.6	41623.4	55236	140250	49973.2	127614
		Pimelylcarnitine;Nedaplatin	22.5026908538091;-18.109344103546	MS1 mz matched	304.175	262.599	13933.7	13767.3	16346.5	10623.4	13225.6	14687.1	12811.2	14451.7	11761.3	15059.3	16862.3	15312.8	17211.8	21108.9	16545.9
Abacavir	0.34315			MS2 reverse	304.185	49.888	7167.61	7711.9	9757.03	11789.2	1131.4	11719	10473.1	13136.4	20644.8	4703.57	4096.77	7455.29	7062.72	8284.95	4649.31
		Desacetyl-nitazoxanide;	-11.3102980262998;	MS1 mz matched	304.21	221.296	18752	14387	16772.1	6947.53	9240.26	7608.54	9412.17	8336.29	8422.95	33519.6	22612.8	27675.2	29968.8	34070.2	28486.1
		Flumazenil;Flumazenil	-15.7658519086162;-15.7658519086162	MS1 mz matched	304.284	69.549	54402.8	33376.1	52547.6	33799.9	21053	28522.7	19423.1	29911.3	46777.6	52798.1	58727.1	64356.6	52564.2	73687.9	85207.9
		2-O-b-D-Xylopyranosyl-L-arabinose;3-O-alpha-L-Arabinopyranosyl-L-arabinose;5-O-a-L-Arabinofuranosyl-L-arabinose;5-O-beta-D-Xylopyranosyl-L-arabinose;Arabinofuranobiose;Arabinopyranobiose;Xylobiose;Xylobiose;beta-L-Arabinofuranosyl-(1->2)-beta-L-arabinofuranose;alpha-1,5-L-Arabinobiose	-0.291391112920389;-0.291391112920389;-0.291391112920389;-0.291391112920389;-0.291391112920389;-0.291391112920389;-0.291391112920389;-0.354490382764174;-0.354490382764174;-0.354490382764174	MS1 mz matched	305.084	137.995	10145.6	10362.8	10699.4	9060.23	8297.91	12072.3	8292.63	9756.12	9842.62	8847.5	8272.13	8020.31	10463.9	11509.8	13081.5
		2-(1,2,3,4-Tetrahydroxybutyl)-6-(2,3,4-trihydroxybutyl)pyrazine;2'-Deoxymugineic acid;Deoxyfructosazine;Ceceline	-15.5724391645118;-15.5724391645118;-15.5724391645118;3.66630146148005	MS1 mz matched	305.122	277.507	54411.5	46540.9	42465.9	50824.1	48158.6	47903.2	48269.4	49954.5	41249.2	45041.4	39399.2	43802.3	46018.9	45519.8	47537.3
		(R)-Heraclenol;3-Methyl-epicatechin;3'-O-methyl-(-)-epicatechin;3'-O-Methylcatechin;4-Methyl-epicatechin;4'-O-methyl-(-)-epicatechin;4'-O-Methylcatechin;6-Methoxy-alpha-pyrufuran;Arachidoside;Fonsecin B;beta-Cotonefuran;6-Methoxy-alpha-pyrufuran;(S)-Chiral alcohol;(S)-Hemiketal;Dihydrokalafungin dihydroquinone form;Griseophenone C	-24.405953967079;-24.405953967079;-24.405953967079;-24.405953967079;-24.405953967079;-24.405953967079;-24.405953967079;-24.405953967079;-24.405953967079;-24.405953967079;-24.405953967079;-24.405953967079;-24.405953967079;-24.405953967079;-24.405953967079;	MS1 mz matched	305.287	148.424	8369.24	8128.55	6677.45	648.524	1146.29	131.147	190.412	678.782	41.8856	13977.1	13153.1	15819.8	15463.7	15236.9	11876.7
Cytidine 5'-monophosphate (CMP)	0.9988			MS2 forward	306.046	302.365	7413.23	7483.35	7542.41	11872.9	23380.8	10756.7	15585.6	10211.9	7933.9	2731.34	1513.64	3194.49	4679.55	2034.91	5572.58
		8-Hydroxy-deoxyguanosine;Guanosine;Guanosine;Isoguanosine	-5.89420383958393;-5.89420383958393;-6.00512130884803;-6.00512130884803	MS1 mz matched	306.08	242.306	108664	119963	79375.6	107304	144686	110595	150051	124998	91421.3	113124	115433	127796	155129	146842	193239
Arg-Met	0.7625			MS2 forward	306.158	339.748	3544.85	2726.56	3118.19	7037.48	5676.9	1775.58	6904.42	2739.37	5656.99	4124.6	2803.79	3678.47	6350.54	2715.91	5945.92
		Dezocine;Dezocine;Fawcettidine	20.5385504864121;20.3933468744971;20.3933468744971	MS1 mz matched	306.212	252.719	42442.8	34806.3	39041.5	59100	65331.9	43938.6	47717.9	46919.4	44409.8	49737	36930.6	34246.2	40145.7	35416.3	38155.1
Nname,Cinoxacin	0.4156			MS2 reverse	307.025	368.123	18276.2	13328.6	13052.2	13698.6	13841.2	16426.8	15404	15919.7	13151.8	17745.9	16630.6	18812.9	15126.5	17179.4	15205.9
		3-Deoxy-D-glycero-D-galacto-2-nonulosonic acid;2-O-(alpha-D-Mannosyl)-D-glycerate;2-O-(alpha-D-Glucopyranosyl)-D-glycerate;3-Deoxy-D-glycero-D-galacto-non-2-ulosonic acid	2.11840198077075;2.23814287842734;2.23814287842734;2.23814287842734	MS1 mz matched	307.043	200.464	266362	223830	234444	194801	238468	216571	252485	239621	217929	237588	215007	188916	239313	292405	348528
3-Hydroxyanthranilic acid	0.3835			MS2 reverse	307.1	375.159	3866.46	4052.06	4309.59	5675.74	5776.78	1732.06	5529.51	5559.43	3767.03	5905.36	4222.6	4141.17	6009.48	4534.25	4795.82
		Thioxanthine monophosphate;Streptidine	-7.62951094838464;-3.81477002671558	MS1 mz matched	307.108	324.175	135877	107034	138223	92622.8	82139.2	130477	156212	151708	88711.1	175725	159447	196929	138323	187220	182807
		3-Hydroxynordiazepam;Demoxepam;norclobazam;nortemazepam;Oxazepam;p-Hydroxynordiazepam;Oxazepam	-3.16482130706769;-3.16482130706769;-3.16482130706769;-3.16482130706769;-3.16482130706769;-3.16482130706769;-3.14629319467778	MS1 mz matched	309.041	274.275	40090.7	46701	31086.5	38949.3	41145.7	38932.7	44894.8	51903	41198.1	33191.8	20455.2	31378.2	29778.1	29645.8	36520.2
Alpha-N-Phenylacetyl-L-glutamine	0.4447			MS2 reverse	309.08	368.759	2816.72	2428.22	2723.02	2937.06	2574.65	2711.48	3000.11	3342.85	2691.5	1281.55	3396.26	2049.74	2034.88	2974.37	2883.04
Deoxyguanosine	0.49875			MS2 reverse	309.137	278.157	33792.2	25915.6	36342.9	4963.45	7618.54	25458.1	21837.8	29670.4	13562.9	55796.1	55759.6	47460.5	50137.3	67209.5	46457.5
		D-Erythroascorbic acid 1'-a-D-glucoside;	5.06490586686883;	MS1 mz matched	309.24	42.281	30945.1	25103.4	27061.2	33059.3	31568.6	37440.8	35249.7	50000.7	38226	7296.6	12591.3	14781.7	17733.6	15276.2	4372.77
N-Acetylneuraminic acid	0.9604			MS2 forward	310.112	353.864	100945	81698	45303.3	48617.2	38945.7	66754.4	67904.9	88010.3	47677	90032.5	80662.3	89221	116466	107800	118189
		2,8-bis-Trifluoromethyl-4-quinoline carboxylic acid;Fluperlapine	3.23452924672082;2.91107538036096	MS1 mz matched	310.175	408.969	86890.8	83132.6	54854.7	49760.2	49334	100904	61332.8	108678	65446.7	113969	122825	134382	70891.5	145222	92461
		Cryptodorine;Piperolactam C;Lumarine	-20.7874794708342;-20.7874794708342;-20.7874794708342	MS1 mz matched	310.31	33.638	78238.4	80465.7	91147.9	32638.4	34451	36107.8	27288	73398.9	31855.9	103942	38333.1	121680	149879	142863	187260
Nname,cis-Vaccenic acid	0.4208			MS2 reverse	311.115	353.992	14102.7	13198.9	10104.8	4891.56	3828.27	10911.8	9842.52	12534.4	6811.42	12288	11721.1	11336.2	15936.5	15403.8	15027.4
		Mono-trans-p-coumaroylmesotartaric acid;Methoprene	0.458653203362757;17.8639345972518	MS1 mz matched	311.256	41.726	310374	288289	292296	312049	328060	413241	396270	437025	389195	137855	111310	99422.7	124112	109925	152446
		Mono-trans-p-coumaroylmesotartaric acid;Methoprene	1.48812497547724;18.8934242876039	MS1 mz matched	311.257	226.262	4599.88	3412.32	3953.04	4079.25	8170.85	8162.85	8326.32	6922.9	5291.09	2304.07	1854.7	1524.56	1357.21	1837.85	2189.13
N2,N2-Dimethylguanosine	0.9958			MS2 forward	312.129	176.672	5254.13	5132.96	5334.32	4203.76	3921.22	6397.54	5582.53	3993.55	5227.72	3447.77	2875.37	5512.11	7449.58	5855.68	8583.22
				Unmapped	312.361	110.118	6158.4	6244.34	4819.93	616.122	2571.25	7127.25	2554.99	2916.4	3631.47	5022.93	2783.68	4842.55	4493.7	6087.23	2057.84
		Uracil mustard;Trinexapac-ethyl;Grandinol	7.93342271648775;0.793336607195402;0.793336607195402	MS1 mz matched	313.123	286.834	9123.86	4877.23	5769.28	6796.32	7119.62	6624.34	7485.86	7120.15	6489.79	9966.41	6886.76	7035.39	10317.6	7954.76	8032.78
Phe-Phe	0.9876			MS2 forward	313.153	141.512	13631.5	10971.1	10635.5	10786.5	4124.67	11336.3	3858.39	8991.77	19052.7	6197.16	4968.35	12838.9	10508.6	9448.3	8627.3
1-Palmitoylglycerol	0.9425			MS2 forward	313.273	142.415	7261.92	9155.3	8081.21	5223.45	8413.61	7321.91	6123.09	14361.7	11283.5	9152.46	9278.6	8838.35	8894.75	18937.4	9970.6
		Flunitrazepam;Melicopine	12.8271354933331;-15.0577300820331	MS1 mz matched	314.09	205.459	40078.8	34258.6	40009.2	53901.9	45589.7	36898.4	45242.7	41036.1	53078.8	29884.2	31673.8	26615.3	30125.2	22407.8	30613.5
		(S)-5'-Deoxy-5'-(methylsulfinyl)adenosine;	1.6778219376603;	MS1 mz matched	314.09	97.542	111503	88660.5	88341.5	46182.9	55142.2	69830.6	62826.9	70831	95421.1	98993.5	72018.4	103657	106026	102317	67903.3
				Unmapped	314.144	200.502	8955.27	7075.1	7763.6	6766.98	10684.1	7275.69	8799.88	7677.23	6171.53	6700.5	6258.96	5481.03	7603.77	12027	12688.4
Cyclopentolate	0.44135			MS2 reverse	314.179	241.214	22914.3	24462.2	13935.3	4101.04	2633.5	3797.34	8071.61	4680.11	6591.01	5253.75	3741.51	3507.48	8809.79	3870.73	8423.58
		9-Decenoylcarnitine;	21.5576449820592;	MS1 mz matched	314.232	176.078	5478.47	6544.51	6277.48	3258.63	4918.74	4508.4	4596.44	5341.57	4668.99	10669.1	8847.9	10310.6	10003.3	8675.12	6274.74
				Unmapped	314.786	292.438	126459	85755.4	117181	51528.6	58439.3	106251	93757.4	116913	65277	161733	165918	142711	152600	188372	132193
		3,5,7-trihydroxy-2-(3-hydroxyphenyl)-5H-chromen-5-yl;Pelargonidin;Luteolinidin	7.37332625497534;19.1708744278308;19.1708744278308	MS1 mz matched	316.211	36.291	9176.39	9482.21	10787.6	944.985	2876.8	5210.56	1917.37	2219.53	2165.59	18482.5	14484.3	13499.9	14518.6	12535.9	23512.6
				Unmapped	316.227	46.981	32173.1	24764.3	33175.5	27713.9	17375.8	24943.1	20511	18269.5	45184.5	15093.1	18352.4	30154.3	30517.4	32808	36654
Decanoyl-L-carnitine	0.9489			MS2 forward	316.246	172.844	8788.99	9177.45	10048.2	2299.5	2554.04	3104.24	3762.14	3596.68	2145.78	27170.4	24477	15960.4	16802.6	13063.2	9711.05
		Neosaxitoxin;N'-Hydroxysaxitoxin;Neosaxitoxin	-9.46950053917729;-9.46950053917729;-9.46950053917729	MS1 mz matched	316.283	143.134	12079.5	11983.7	11149.5	12766.4	11970.2	12229.5	12911.5	12706.3	18697.8	8591.79	7896.81	8346.76	8094.26	8421.68	8257.41
Pristanic acid	0.3064			MS2 reverse	316.32	41.057	2.23602e+06	2.48343e+06	2.49529e+06	1.36233e+06	1.27645e+06	2.38425e+06	1.72996e+06	1.27644e+06	2.62299e+06	2.5005e+06	2.21555e+06	2.61803e+06	3.2713e+06	2.48415e+06	3.05828e+06
				Unmapped	316.92	321.333	709171	575720	634014	674547	653953	649721	630458	620828	585500	623663	552499	562930	621930	591001	646450
Glu-Lys	0.7815			MS2 forward	317.181	372.154	13192.4	10026	12985.3	10788.9	9022.62	12832.8	11818.5	11140	9434.23	19509.5	14247.7	16347.3	16728.2	16701.7	16364.6
		2-S-cysteinyl-DOPA;Cysteinyldopa	-18.4930294312489;-19.1252684694462	MS1 mz matched	317.324	40.423	423351	488543	488739	279612	250317	439785	345841	237421	494058	457739	411351	462463	617729	424746	581131
		Isoleucyl-Tryptophan;Leucyl-Tryptophan;Tryptophyl-Isoleucine;Tryptophyl-Leucine;N-Glycolyl-D-mannosamine 6-phosphate	17.8428907857276;17.8428907857276;17.8428907857276;17.8428907857276;-23.6425125736871	MS1 mz matched	318.18	168.335	2844.42	2770.44	2495.22	3508.05	1545.33	2760.39	2572.59	2879.94	5203.37	1494.27	1999.19	2857.23	4310.21	3129.78	2529.72
		N-(1-Deoxy-1-fructosyl)histidine;Phytosphingosine	12.4284893058301;19.3622298632728	MS1 mz matched	318.299	135.847	32474.8	31620.2	30661.2	12135.4	16447	29896.4	16746.2	19990.5	18604.7	45031	45229.5	41072.3	48392.4	48740.1	48510.3
		N4-Acetylsulfamethoxazole;Acetylsulfamethoxazole	3.38622618628427;2.3703559224691	MS1 mz matched	318.299	51.212	1.42541e+06	1.0591e+06	1.12088e+06	1.28825e+06	942610	1.2808e+06	1.25738e+06	1.41184e+06	1.67207e+06	1.00105e+06	851892	991278	936256	990472	977918
		N-(1-Deoxy-1-fructosyl)histidine;Phytosphingosine	10.7269192851199;17.6606480444642	MS1 mz matched	318.299	176.631	8628.6	5319.65	5233.23	8609.32	7763.25	7521.92	8613.09	6749.57	8011.07	2964.72	2563.32	3593.9	3452.92	2187	2682.04
				Unmapped	318.622	286.69	7665.69	5115.05	5765.98	4990.6	6446.99	5865.23	4947.8	6458.79	5404.08	6694.54	7371.63	8098.18	8064.93	6357.75	10674.2
Chlorpromazine	0.4702			MS2 reverse	319.098	260.619	8047.6	6490.3	6890.08	6915.26	6006.52	7464.75	6619.8	7521.48	6486.61	9954.31	8450.09	9012.15	12031.2	10871.4	10865.1
		(S,E)-Zearalenone;2-[1-hydroxy-3-(4-methoxyphenyl)propyl]-3,5-dimethoxyphenol;2-hydroxy-2-[8-hydroxy-2-methyl-2-(4-methylpent-3-en-1-yl)-2H-chromen-5-yl]acetic acid;2-Hydroxyenterodiol;4-Hydroxyenterodiol;6-Hydroxyenterodiol;Zearalenone	-11.3843699434678;-11.3843699434678;-11.3843699434678;-11.3843699434678;-11.3843699434678;-11.3843699434678;-11.309562538393	MS1 mz matched	319.143	33.2815	13459.9	12377.2	11794.6	2606.71	2777.95	3577.82	2144.35	3807.3	3990.08	27243.1	18587.8	25421.5	20749.6	20473.1	29600.4
		{[3-(6,7-dimethoxy-2H-1,3-benzodioxol-5-yl)prop-2-en-1-yl]oxy}sulfonic acid;	12.566760917255;	MS1 mz matched	319.31	26.244	14894.8	13826.9	13056.8	4442.3	4278.61	18002.3	11982	7972.28	9982.84	13455.6	8539.99	6538.67	5293.56	13690.8	7569.58
		Cytarabine;Cytidine;gamma-Glutamyl-beta-cyanoalanine;4-Chloro-[2-(4-Pyridinyl)-1-butenyl]phenol	-18.5963359344242;-18.5963359344242;-18.5963359344242;-2.05692329534168	MS1 mz matched	319.996	220.67	13705.9	10491.1	11265.9	14449.7	13017.4	11564.8	13284.6	12422.5	12041.6	13563	11683.9	11850.7	12695.5	13570.2	14701.3
		4-Hydroxyphenylacetylglutamine;4-Hydroxyphenylacetylglutamic acid;Fenitropan	3.78099625545648;3.91333875748682;3.91333875748682	MS1 mz matched	320.054	387.955	23918.5	26432.7	22926.9	13702.2	13446	32146	14762.6	68490.6	12740.4	61035.6	51837.1	21421.2	15326.8	45027.3	15319.3
		1-Methylguanosine;2-Methylguanosine;3'-O-Methylguanosine;Nelarabine;Psicofuranine	-7.80391412400187;-7.80391412400187;-7.80391412400187;-7.80391412400187;-7.74131096742183	MS1 mz matched	320.095	181.833	6136.17	5645.74	5814.75	7271.79	8063.67	7287.32	6407.59	7232.04	7632.45	4135.82	4177.44	4479	6259.52	4802.44	6101.49
				Unmapped	320.277	100.502	10561.6	6580.01	10396.5	340.633	0	1390.34	296.673	1855.16	1295.87	23328.6	19102.3	19512.7	21643.7	23569.2	20844.3
		Erosnin;Phenthoate	-0.274972427156101;4.37458168059439	MS1 mz matched	321.037	371.82	17217.8	14904.1	20129.4	14668.9	11159.8	13872.2	15032.1	14463.7	11335.4	24552	19513	22819.2	23266.8	25729.9	27738.8
Tyr-Thr	0.4915			MS2 reverse	321.077	260.927	3164.71	1939.83	2765.32	2465.88	1938.24	3148.38	3223.87	3319.82	2328.51	4638.23	3091.6	3528.13	5002.08	5129.84	4096.64
		Beta-Citryl-L-glutamic acid;beta-Citryl-L-glutamate	-1.15488979632675;-1.16828251564519	MS1 mz matched	322.069	428.548	505641	427661	354704	182454	172572	442383	304866	606945	172508	1.16153e+06	573104	635346	536191	743167	583567
		S-Glutaryldihydrolipoamide;gamma-L-Glutamyl-L-cysteinyl-beta-alanine;S-Methyl GSH	-8.35235998028043;14.5363041674147;14.5363041674147	MS1 mz matched	322.104	369.531	23952.9	19410	24011.6	9160.45	8148.14	14614.4	14217.3	12914.3	13549.9	17288.7	24825.9	43699.3	62382.8	50453.3	33134.5
Arg-Phe	0.9338			MS2 forward	322.186	314.963	19135.7	15262.6	15110.1	27573.7	23800.7	17354.9	22182.8	17485.6	23516.1	12817.8	10691	14278.6	19228.5	13845.1	20919.7
Piracetam	0.4628			MS2 reverse	323.107	160.397	3210.95	2478.45	3421.55	6127.17	1558.26	3281.32	2043.44	3013.77	4114.55	6057.93	1612.95	2937.51	4602.24	5833.72	3126.63
		Alpha-dihydroartemisinin;Dihydroartemisinin (DHA);Tropisetron	-15.3922559835493;-15.3922559835493;19.3558036619086	MS1 mz matched	323.124	252.089	36100	23524.7	29248.9	33601.3	32972.4	52511.4	29067.7	29589.7	24073	35813	28920.1	29657.2	35366.4	29318.3	63767.1
		a-Methyldopa mono-O-sulfate;Thenylchlor	22.1702903689549;-0.155691547490597	MS1 mz matched	324.075	622.171	1.12218e+06	1.05408e+06	620739	874350	278248	1.21924e+06	375618	710621	766606	1.18353e+06	1.13929e+06	908949	963716	1.30464e+06	840145
		Tazarotenic acid;	15.7617812796509;	MS1 mz matched	324.103	26.222	62030.1	37214.8	37928.7	23866.8	31769.7	55103.3	34963.9	70120	57212.6	50126.8	51356.4	65584.1	38755.8	49153.6	30591.7
Vaccenic acid	0.3298			MS2 reverse	324.288	34.941	100937	94480.8	99429.8	11928.4	11928.3	15631.7	14528.3	18353.6	18488.4	19511.1	14552.2	20505.9	21625.1	23862.8	30777.9
		3-Hydroxynordiazepam;Demoxepam;norclobazam;nortemazepam;Oxazepam;p-Hydroxynordiazepam;Oxazepam	-3.16482130706769;-3.16482130706769;-3.16482130706769;-3.16482130706769;-3.16482130706769;-3.16482130706769;-3.14629319467778	MS1 mz matched	325.014	274.329	8177.37	7117.53	5898.72	4651.93	5965.27	7283.01	7057.17	8353.85	5957.34	4645.5	4175.46	5024.71	5982.66	5020.78	7550.29
Uridine 5'-monophosphate (UMP)	0.9997			MS2 forward	325.041	423.027	65420.5	64325.1	35786.2	20865.9	19354.7	62579.1	51706	32593.2	20514.5	40923	50507.4	48874.7	78483.9	68700.6	100488
D-(+)-Melibiose	0.7391			MS2 forward	325.111	375.737	172116	149871	156804	183756	170399	192016	199190	175174	153377	156963	134647	139597	176302	121638	167502
		Nitrovin	11.9351	MS1 mz matched	325.272	41.7195	28815.1	29895.1	34276.2	30901.8	35681.6	38934.8	43273.4	44655	37104.7	18475.6	20346.9	16541.6	22484.2	19903.4	22163.4
N-Oleoylethanolamine	0.9007			MS2 forward	326.304	35.1525	48458	47355.9	50151.5	47545.7	48601.7	51826	48576.8	55053.8	49119.4	43601.4	36243.3	45284	49675	48505.4	55104.7
				Unmapped	326.377	101.533	52497.3	56156.3	43833.4	12812.5	12281.3	19821.4	17713	21423.9	31782.8	22355	22224	14321.4	18192.4	19309.8	19824.1
		2-[2,4-dihydroxy-3-(3-methylbut-2-en-1-yl)phenyl]propanoic acid;2-hydroxy-3-[4-hydroxy-3-(3-methylbut-2-en-1-yl)phenyl]propanoic acid;3,4-Dihydro-6-hydroxy-2,5,7,8-tetramethyl-2H-1-benzopyran-2-carboxylic acid;3-hydroxy-3-[4-hydroxy-3-(3-methylbut-2-en-1-yl)phenyl]propanoic acid;Helinorbisabone;Methyl neopentyl phthalic acid;Ubiquinone-1;Diisopropyl phthalate;Di-n-propylphthalate	1.96265392943276;1.96265392943276;1.96265392943276;1.96265392943276;1.96265392943276;1.96265392943276;1.96265392943276;1.99903646449051;1.99903646449051	MS1 mz matched	327.036	27.228	22928.2	18698.7	17754.4	7484.39	10644.3	21189.1	8530.74	22750.6	20384.5	24987.7	17298.8	23400	14104.6	19171	11608.4
		1-Methoxy-3-(4-hydroxyphenyl)-2E-propenal 4'-glucoside;4-(4-Hydroxyphenyl)-2-butanone glucoside;Citrusin C;Hinokitiol glucoside	4.43648522745784;4.43648522745784;4.43648522745784;4.29267981572639	MS1 mz matched	327.139	200.481	205781	172594	191601	159329	199292	163333	213643	184697	156948	173027	158675	140615	197689	264654	310837
		2-Dodecylbenzenesulfonic acid;4-Dodecylbenzenesulfonic Acid;AA861;Moxestrol;Preg-4,16-diene-3,11,20-trione	1.33203934723756;1.33203934723756;11.6497163294456;11.6497163294456;11.6497163294456	MS1 mz matched	327.199	80.448	264169	201606	172430	29564.5	25344	67345.1	41796.4	50264.6	51610.4	49202.1	46228.1	45584.3	83384	114012	92386.8
N,N-Dimethylsphingosine	0.4394			MS2 reverse	328.319	34.961	18891.7	17955.7	20101.8	10583.2	14477.4	19843.6	17671.3	17409.8	12498.4	23501.1	18781.3	19213	21602	20689.4	23067.8
		Methyl 6-O-galloyl-beta-D-glucopyranoside;Oryzalin	14.4563554170683;0.866814776529027	MS1 mz matched	329.091	324.055	70247.5	53990.3	64544.8	57106.5	47417	59839.3	72331.4	74293	50731.9	94780.2	89748.5	95919.9	73176.2	106987	88037.6
		DHAP(6:0);Portulacaxanthin III	-4.43688112344018;1.86518794561924	MS1 mz matched	329.1	286.706	10402.2	9253.09	11124.3	10110.8	9735.72	10463	11042.6	9568.67	8517.93	15407.6	11783.7	11564	11720.6	13165.1	13368.9
Paroxetine	0.3148			MS2 reverse	329.146	366.96	24081.6	25331.6	20365.8	32835.9	44933.6	32350.8	39676	43624.7	19953.5	13940.8	7058.08	20599.3	26592.8	6469.68	18374.6
Phe-Tyr	0.9428			MS2 forward	329.148	173.826	11814	13590.1	15362.5	14391.4	7193.86	8781	10288	9816.94	17026.8	6825.21	5397.16	16458.1	19660.4	13379.7	11780.5
		Labetalol;Compound V(S);Labetalol;Gelsedine	-2.11043561205105;-2.13298425520857;-2.13298425520857;-2.13298425520857	MS1 mz matched	329.192	428.596	33492.8	32878.3	45369.7	44301.6	38497.6	30007.6	44255.9	31726.7	45468.9	29231.4	35316.7	25120.7	68291.9	27288.3	54687.1
Adenosine 3'-monophosphate	0.9982			MS2 forward	330.059	266.537	11725.7	9250.05	12060.8	12743.5	11045.5	10929.8	10949.5	9478.43	12177.8	11092.7	11285.9	11775.7	13167.2	10347.9	10391.8
				Unmapped	330.244	46.796	130115	113268	117784	155858	97255.5	144724	146456	114399	132009	81868.2	112847	90521	3056.51	99880.3	114237
				Unmapped	330.817	292.485	43440.4	30958.5	42259.3	15978.2	20101.9	34897.3	30413.1	41909.2	23407.2	61165.9	62223	54017.3	56191.9	79244.4	48082.6
		(R)-Mevalonic acid-5-pyrophosphate;(S)-5-Diphosphomevalonic acid;Citrus Red No.2	3.57007356626039;3.57007356626039;6.16650671606517	MS1 mz matched	331.107	144.974	16407.2	9464.07	13186.2	1765.01	2400.08	2057.44	2372.74	2083.5	1940.23	29754.9	8426.47	30190.6	27030.1	32689.9	31149.2
N1,N12-Diacetylspermine	0.42085			MS2 reverse	331.203	155.322	78141.3	64192.1	73570.8	32825.6	22883	56464.1	31049.4	47417.9	45350.1	62624	43892.6	68910.8	143630	124163	263294
		6-(2,3-dihydroxybenzoyloxy)-3,4,5-trihydroxyoxane-2-carboxylic acid;6-(2,4-dihydroxybenzoyloxy)-3,4,5-trihydroxyoxane-2-carboxylic acid;6-(2,5-dihydroxybenzoyloxy)-3,4,5-trihydroxyoxane-2-carboxylic acid;6-(2-carboxy-4-hydroxyphenoxy)-3,4,5-trihydroxyoxane-2-carboxylic acid;6-(2-carboxy-5-hydroxyphenoxy)-3,4,5-trihydroxyoxane-2-carboxylic acid;6-(2-carboxy-6-hydroxyphenoxy)-3,4,5-trihydroxyoxane-…	-12.1122197157235;-12.1122197157235;-12.1122197157235;-12.1122197157235;-12.1122197157235;-12.1122197157235;-12.1122197157235;-12.1122197157235;-12.1122197157235;-12.1122197157235;-12.1122197157235;-12.1122197157235;-12.1122197157235;-12.1122197157235;-12	MS1 mz matched	331.248	144.078	81637.1	76497.3	74069.1	118421	121698	245316	131582	231203	240910	8386.48	2093.31	10384.9	15090.4	3181.83	11799.1
				Unmapped	332.029	306.698	23226.7	23064.9	29675.2	15595.8	16783.2	19961.3	21415.2	14550.2	14706.3	35358.9	26427.2	26720.6	36718.4	30832.7	33378.5
		N-Acetyl-a-neuraminic acid;N-Acetylneuraminic acid;N-Acetylneuramite;O-Acetylneuraminic acid;N-Acetyl-alpha-neuramite;N-Acetyl-beta-neuramite;N-Glycolylmuramic acid	-3.17431579986394;-3.17431579986394;-3.23513616680476;-3.23513616680476;-3.23513616680476;-3.23513616680476;-3.23513616680476	MS1 mz matched	332.093	353.864	70952.9	58198.5	41699.3	30101	27106.1	48299.4	43724	47975.7	33552.9	52410.7	62372.5	57526.5	70484.8	71307.9	76827
		2,3,5-trihydroxy-5-(methylamino)-3,4-diphenylpentanoic acid;2,4,5-trihydroxy-5-(methylamino)-3,4-diphenylpentanoic acid;2,5-dihydroxy-3-(2-hydroxyphenyl)-5-(methylamino)-4-phenylpentanoic acid;2,5-dihydroxy-3-(3-hydroxyphenyl)-5-(methylamino)-4-phenylpentanoic acid;2,5-dihydroxy-3-(4-hydroxyphenyl)-5-(methylamino)-4-phenylpentanoic acid;2,5-dihydroxy-4-(2-hydroxyphenyl)-5-(methylamino)-3-phenylpe…	3.10199275334255;3.10199275334255;3.10199275334255;3.10199275334255;3.10199275334255;3.10199275334255;3.10199275334255;3.10199275334255;3.10199275334255;3.01985251033198;3.01985251033198;3.01985251033198;3.01985251033198	MS1 mz matched	332.145	375.484	41504.6	31246.9	25793.3	43678.7	40720.2	47751.9	43878.4	46756.9	37229.2	23657.3	21042.2	25833.5	36101.8	25915.8	36118.6
		3-hydroxydecanoyl carnitine;	15.2755193786466;	MS1 mz matched	332.241	202.384	8194.08	7709.99	6958.96	2993.88	2760.2	4000.48	3407.42	3355.27	3871.47	16151.8	6383.24	12631.8	16458.7	14103.3	15163.5
		2-(3-Carboxy-3-(methylammonio)propyl)-L-histidine;Mecarphon	0;-4.05464033315909	MS1 mz matched	332.33	108.228	52049.8	51691.6	45374.6	38752.5	35802.7	34312.9	32328.2	34825	49603.3	41986	33901.9	35146.6	20736	52618.4	46838.6
		Trichlorot	2.71137	MS1 mz matched	332.951	321.333	485157	379026	421566	463169	446699	465077	435382	446353	421534	442692	349946	374290	437138	405656	452937
		1-(sn-Glycero-3-phospho)-1D-myo-inositol ;sn-Glycero-3-phospho-1-inositol;2-(alpha-D-Galactosyl)-sn-glycerol 3-phosphate;alpha-D-Galactosyl-(1,1')-sn-glycerol 3-phosphate;2-(alpha-D-Glucosyl)-sn-glycerol 3-phosphate	-7.47755316668353;-7.48353995386465;-7.48353995386465;-7.48353995386465;-7.48353995386465	MS1 mz matched	335.071	417.288	138464	108212	94816.3	78347.4	71962.9	5121.73	108216	162922	80134.8	25615	123062	160276	130697	135947	143184
Benomyl	0.33705			MS2 reverse	335.105	268.449	236809	187440	198810	9736.69	14412.1	64645.2	70037.9	75760.2	36125.5	564585	446442	434945	420527	524770	348192
		Mitomycin;Mitomycin	-5.66041034161807;-5.60145118173502	MS1 mz matched	335.126	242.241	40481.8	42453	27673.7	52608	57884.7	47037.7	51357.1	43166.9	40665	42873.1	40411.9	43899.1	51965.2	46882.2	56409.8
Benzylbutylphthalate	0.46695			MS2 reverse	335.124	176.59	2087.75	1775.19	1714.94	1801.04	1767.53	1670.3	1393.67	2048.73	1926.32	3387.82	1653.89	1375.22	2677.02	1565.01	2241.31
		Flunitrazepam;	-0.86078511341967;	MS1 mz matched	336.068	39.601	8976.83	9368.99	9992.08	11074.4	10897	12641.3	11007.1	12868.3	14350.9	5385.73	4883.66	5560.53	5827.59	6667.3	6879.69
Primaquine	0.40805			MS2 reverse	336.086	362.61	538908	554339	527223	417330	415057	504695	370362	549531	397971	607996	406115	492998	456780	500349	388389
Isopentenyladenosine	0.9142			MS2 forward	336.164	56.8075	13704.7	11358.7	14339.2	19429.2	10126.7	14364.1	20444.7	16301.9	11750.5	1824.17	1927.96	2477.95	4775.06	4618.19	5208.03
				Unmapped	336.324	34.301	118991	116268	120725	56513.8	64686.6	59297.2	61650.4	87869.2	54068.1	149654	79529.2	173578	214551	182500	279682
		4-Hydroxy-5-(dihydroxyphenyl)-valeric acid-O-methyl-O-sulphate;2,2-Bis(4-hydroxyphenyl)hexafluoropropane	6.81919283485208;-14.0023240000347	MS1 mz matched	337.054	260.876	7365.71	4387.17	6667.89	5537.47	5858.51	6801.62	6480.85	6870.49	4924.24	10343.2	9413.66	8750.33	12348.5	13166.2	12964.2
		1D-myo-inositol 1,4-bisphosphate(4-);Altersolanol A;5-O-Caffeoylshikimic acid	-10.1242546506687;-11.6119606825174;-11.6119606825174	MS1 mz matched	337.081	24.303	11440.7	7237.03	6858.09	8631.34	6109.41	15012.2	8835.69	16006.9	13410	15127.9	3942.95	8935.39	10347.9	9798.1	7097.04
		N-Gluconyl ethanolamine phosphate;	6.79387445070243;	MS1 mz matched	337.105	277.235	17613.4	14697.6	11861.6	14143.4	9908.49	16784.7	17566.7	15929	11016.3	16003	16779.3	17933	31687.8	17199.5	20602.2
Norfloxacin	0.6036			MS2 forward	337.171	27.112	6612.66	5198.37	3648.61	1254.26	2159.69	4410.24	2868.41	6929.5	6362.38	6222.84	5386.58	6037.27	3969.49	6142.47	2657.88
MG(18:2(9Z,12Z)/0:0/0:0)[rac]	0.8348			MS2 forward	337.272	41.684	419929	414339	404331	495097	510847	602590	648746	657861	613687	165635	154969	144322	182593	151761	170622
		N-Acetoxymethylflindersine;N-cis-Caffeoyltyramine;N-trans-p-Coumaroyloctopamine;E3040	-15.9068851198338;-15.9068851198338;-15.9068851198338;6.01786905920283	MS1 mz matched	338.074	292.526	29772.4	24350.2	25532.8	28391.5	28029.9	22619	22218.1	23131.4	22494.6	29123.2	22752.1	25597.6	34667.9	32056	36477.5
Neopine	0.3148			MS2 reverse	338.111	473.938	26570.5	16542.3	15995	4478.05	7165.21	43515.4	6012.2	11926.2	5473.79	27964.9	16887.1	3830.43	7832.7	25553.7	12302.9
		6-oxo-famciclovir;Streptobiosamine	1.13098879471388;5.04245599649761	MS1 mz matched	338.147	240.116	25972.4	23527.6	18606.6	31445.8	29040.4	26048.2	26668.1	23863.2	24204.3	33923.9	24826.7	24533.6	29223.8	29218.2	29008.8
		3-[(dimethylamino)methyl]-1,2-diphenylbut-3-en-2-yl propanoate;4-(dimethylamino)-3-methyl-1,2-diphenylbutan-2-yl prop-2-enoate;Danazol;Dazol;Lobeline	12.1946887224774;12.1946887224774;12.1946887224774;12.1327077183643;12.1327077183643	MS1 mz matched	338.208	33.0955	18466.4	20159.7	19730.1	34356.8	33616.1	33315.5	34191.2	36014	35337.3	7827.16	6519.87	1496.72	8115.93	6932.94	7454.76
Erucamide	0.9355			MS2 forward	338.341	33.2295	1.06151e+06	964995	957390	306281	424459	407750	304778	740181	287618	1.54228e+06	653529	1.90183e+06	1.83026e+06	1.53335e+06	2.29236e+06
				Unmapped	338.965	266.321	28147.7	29950.8	33487.8	40614	23864.3	29365.7	32939.4	27817.2	32544	18541.7	27875.2	27210	22666.3	25893.3	28458.6
		O-Methylsterigmatocystin;Ovalitenone;L-Ascorbic acid-2-glucoside	23.5501143234602;23.5501143234602;6.2114575362119	MS1 mz matched	339.095	428.596	79796.7	65229.7	40094.4	28714.4	26309.7	70983.4	46870.3	87768.6	24380.4	171102	74020.2	83334.9	73208.3	95916.9	82722.5
		Glycidyl oleate	-3.25172	MS1 mz matched	339.287	221.282	26148.1	18383.3	21244.4	29584.6	46320.4	35391.2	52910.1	49705.9	28251.3	9255.99	5839.16	5668.96	6834.91	6382.45	10999.4
		Glycidyl oleate	-0.295611	MS1 mz matched	339.288	41.712	1.78785e+06	1.84677e+06	1.80032e+06	2.3004e+06	2.28529e+06	2.78491e+06	2.81376e+06	2.98676e+06	2.57717e+06	968967	831611	726903	853106	774212	901457
		Etobenzanid	-20.3514	MS1 mz matched	340.045	323.29	16575.6	11920.6	12142.5	12731.5	10308.2	15173.1	17993.2	16090.8	14659.2	20532.9	14109.9	19437.8	24350	21408.6	24151.5
		Icaceine	15.9897	MS1 mz matched	340.229	32.9135	68993.8	76046	74930.5	107335	100628	111797	101767	96492.7	122253	46377.8	31930.9	29352.6	70176.6	63968.7	53629.7
		Terodiline hydrochloride;Tridiphane	-18.8740971891079;-12.5828106224688	MS1 mz matched	340.879	321.526	186844	146918	167168	182141	151701	158637	153584	167393	132464	156211	147451	154070	141388	143883	172946
Nordihydroguaiaretic Acid	0.4927			MS2 reverse	341.123	357.063	8083.22	5430.87	5449.01	10585.7	10924.4	7994.25	8307.95	11722.2	10345.2	8074.07	7676.05	8165.77	7598.18	8092.82	7861.37
His-Trp	0.4924			MS2 reverse	341.144	373.286	7565.65	4017.15	4355.69	7741.94	6134.65	5896.73	6932.93	5203.42	6042.7	3494.53	3341.05	10157.6	5152.65	4185.29	6145.68
trans-2-Octenoic acid, ethyl ester	0.4856			MS2 reverse	341.266	155.965	2867.45	2311.54	3349.14	2010.6	2658.22	2689.77	3275.97	2812.54	5543.25	3216.18	3690.18	2044.35	4454.23	3815.87	2417.45
Pro-Tyr	0.49995			MS2 reverse	342.138	376.88	24055.3	31932.4	26135.6	29199.7	20563.3	58000	26420.5	57682.3	24234	16766.8	20776.9	36382.8	34811.4	21071.9	28353.1
Capecitabine	0.43145			MS2 reverse	342.149	242.255	7039.68	4736.5	5460.3	3540.45	7596.38	6516.05	7704.75	7521.79	5976.84	4564.35	6607.46	5212.81	7000.32	5954.36	9025.18
Ile-Phe	0.4969			MS2 reverse	342.175	200.391	5456.27	3358.27	4203.4	2422.35	3474.51	3733.01	3679.94	3595.28	2697.11	3838.24	2656.58	3506.92	2902.44	4725.16	5868.76
		Tetrodotoxin	-3.13216	MS1 mz matched	342.262	166.749	20130.1	17934.6	19636.3	11792.2	11437.5	12891.8	13017.6	11030.1	11518.7	21449.4	30719.5	24453.2	33136.3	22302.1	22920.1
		Histidinyl-Tryptophan;Tryptophyl-Histidine;Protodeoxyviolaceinic acid	-7.32355004693729;-7.32355004693729;-2.05060482587821	MS1 mz matched	342.371	53.044	3642.34	3527.97	3453.03	7248.33	5365.8	6766.26	5832.49	6821.22	6460.47	214.001	70.3585	270.941	0	136.808	0
		Triazolam;Thiophate-methyl	-2.23509320288808;-7.19991720392499	MS1 mz matched	343.043	151.775	5951.06	7403.8	6796.33	7674.73	12846.3	7681.62	11557.7	8877.61	2319.03	2829.05	2156.23	3954.99	4713.11	4319.25	5668.01
4-O-.beta.-Galactopyranosyl-D-mannopyranose	0.9022			MS2 forward	343.121	375.462	273319	234441	233617	273614	277376	267101	311262	273122	225568	227350	183188	214021	275253	187935	259541
		12alpha-Fluoro-11beta,17beta-dihydroxyandrosta-1,4-dien-3-one	-21.2381	MS1 mz matched	343.161	28.3925	4445.55	3920.17	3440.55	2722.77	2647.08	3900.55	3548.47	3133.79	3280.85	5494.39	4380.61	4644.29	4409.23	3999.23	5963.17
		Thiadiazolidinethione;Triazolidinedithione	23.9571482579004;23.9571482579004	MS1 mz matched	343.294	153.699	22834.2	18974.4	19894.7	7793.15	11455.4	30723.9	16228.2	18569.4	18553.2	17106.6	20726.9	15423	10475.7	20734.5	18162.5
		Beta-Citryl-L-glutamic acid;beta-Citryl-L-glutamate	-1.85536098073631;-1.86875369067353	MS1 mz matched	344.057	465.973	85311	69035.2	64192.2	113504	94904.6	79311.7	109121	76019.7	110258	83636.9	61116.1	67663.7	66859.4	74177.7	130659
				Unmapped	344.278	165.454	53566.3	46296.3	50163.3	21265.3	28861	27820.7	28348.5	24596.7	27528.4	119119	91739.3	72071.9	69648.3	59907	47495.8
		Ethanolamine Oleate;	16.833249315597;	MS1 mz matched	344.314	139.076	11682.5	9201.27	11323	10623.9	9651.32	10837.2	10311.1	11144.7	16579.2	11205.6	9414.22	9623.1	5850.17	10820.5	8265.16
				Unmapped	344.351	39.126	4564.34	7146.49	5046.48	4934.28	5271.85	7867.92	3960.6	3355.52	4017.1	5625.36	4552.68	5320.32	6180.65	6483.18	8599.6
3'-O-methyladenosine	0.9193			MS2 forward	345.132	185.513	4928.73	4469.26	3418.01	857.956	640.604	1164.39	1389.85	1652.35	1395.64	3906.69	1159.79	1790.64	1406.61	2090.82	1229.69
Glu-His	0.3428			MS2 reverse	345.139	411.805	8223.67	6216.56	4671.16	6764.47	8600.05	8233.55	7662.66	8876.2	6163.41	39992.5	42480.2	6809.28	55221.1	61277.4	10504.7
		Arformoterol;Formoterol;Formoterol	-7.57553730071389;-7.57553730071389;-7.55432723494616	MS1 mz matched	345.185	242.679	12760.6	12106.6	11050.3	14038.3	25308.9	13445.6	15856.6	13448.6	12705.2	14942.5	14351.9	11286.4	14301.9	15457	22692.6
		2-{4-[(1E)-1,2-diphenylbut-1-en-1-yl]phenoxy}ethan-1-ol;(-)TAN-67;(+)TAN-67	23.6921266498379;-9.05229657309296;-9.05229657309296	MS1 mz matched	345.186	356.962	5657.25	4645.3	5509.19	11013.2	11506.1	6289.07	11445.1	12208.5	9269.57	11154.4	3944.71	7882.21	10638.9	5056.78	12086.4
		5(6)-Pentyl-1,4-dioxan-2-one;Bluensidine 6-phosphate	-2.60443986278299;9.56464217058737	MS1 mz matched	345.219	168.518	4404.29	3909.9	4459.47	1562.83	798.848	1368.16	1774.33	1672.95	2076.43	4967.42	2518.8	5467.46	13091.5	9529.97	19153.3
		Azinphos-ethyl	2.60842	MS1 mz matched	346.046	274.329	7448.38	11016.1	6946.43	10706.8	8407.57	9983.7	11188.8	12539.5	9204.83	7312.25	4409.29	5676.38	7632.58	5872.21	9676.34
		Albomaculine;Akdicine	-16.2244725308536;-16.2244725308536	MS1 mz matched	346.153	237.379	3722.6	2677.09	2780.7	2433.32	1497.88	4467.92	3584.77	2349.96	4796.95	2885.14	2493.94	3782.66	4462.64	2496.7	4244.92
		2-Descarboxy-betanidin	8.42217	MS1 mz matched	346.33	50.34	181680	178824	202805	332116	270189	265014	266679	308307	284376	50781.2	37850.6	55525.4	49009.4	47508.6	47611.5
		(R)-Mevalonic acid-5-pyrophosphate;(S)-5-Diphosphomevalonic acid;Citrus Red No.2	3.57007356626039;3.57007356626039;6.16650671606517	MS1 mz matched	347.08	144.886	3008.42	3981.98	3021.62	953.481	844.344	1463.59	1638.95	1461.16	1522.39	5898.81	5143.74	3383.76	5842.35	6781.93	4349.84
		1-(2,4,6-trihydroxyphenyl)-3-(3,4,5-trimethoxyphenyl)prop-2-en-1-one;2-(3,4-dihydroxyphenyl)-2-hydroxyethyl 3-(4-hydroxy-3-methoxyphenyl)prop-2-enoate;2-hydroxy-2-(4-hydroxyphenyl)ethyl (2Z)-2-hydroxy-3-(4-hydroxy-3-methoxyphenyl)prop-2-enoate;2-hydroxy-2-(4-hydroxyphenyl)ethyl 3-(2,4-dihydroxy-3-methoxyphenyl)prop-2-enoate;2-hydroxy-2-(4-hydroxyphenyl)ethyl 3-(2,4-dihydroxy-5-methoxyphenyl)prop-…	8.6621334836004;8.6621334836004;8.6621334836004;8.6621334836004;8.6621334836004;8.6621334836004;8.6621334836004;8.6621334836004;9.81709595287096;9.81709595287096	MS1 mz matched	347.345	25.676	8333.76	8289.58	9006.62	1731.32	2701.4	8544.51	3432.57	5225.76	5596.98	7980.85	4524.1	4246.19	3620.25	7050.41	2107.47
				Unmapped	348.038	163.024	2259.45	2077.1	1965.66	637.54	837.9	1071.55	839.3	1020.93	804.636	3118.5	2887.94	3063.56	3776.32	3499.08	3228.54
		4,4-Disubstituted cyclohexenone	-16.7501	MS1 mz matched	348.167	295.146	9392.28	8146.35	7327.82	14714.6	18795.3	11174.3	13643.9	11535.9	11772.5	4407.33	3458.47	4862.56	4989.99	3558.12	7061.71
TTNPB	0.36605			MS2 reverse	348.204	242.287	2310.67	2250.73	2080.84	2520.82	1734.82	2500.79	2610.63	2353.57	2271.53	3241.66	2684.02	3078.44	2091.79	2530.41	3037.7
				Unmapped	348.308	93.36	79098.3	83353.9	87210.7	19933.6	32879.8	28285.4	22558.8	29398.6	39961.4	263873	139027	239003	147960	172610	148925
		Stearyltrimethylammonium chloride	24.1345	MS1 mz matched	349.068	278.808	14397.1	14182.9	13369.6	13793.2	12634.6	13114.5	16673.3	13875.8	13822.6	14018.8	10752	12535	16138.3	13771.5	16386.6
		2-Dodecylbenzenesulfonic acid;4-Dodecylbenzenesulfonic Acid;AA861;Moxestrol;Preg-4,16-diene-3,11,20-trione	1.33203934723756;1.33203934723756;11.6497163294456;11.6497163294456;11.6497163294456	MS1 mz matched	349.181	82.6655	113963	95174.8	98975.4	27962.2	27114.9	86516.9	34934	89457.3	52096.5	57000.8	251902	71935.6	260279	240432	127270
				Unmapped	350.999	321.333	183552	138324	146617	185858	167016	187740	194295	164727	157798	163395	102357	144635	188435	157533	192516
		7-Hydroxy-6-methyl-8-ribityl lumazine;7-Hydroxy-6-methyl-8-ribityl lumazine	-8.83536489642378;-8.83871748383964	MS1 mz matched	351.086	274.604	9286.07	11432.4	7805.13	10351.5	9288.41	10222.5	11047.9	10773.5	10606.1	6822.66	5300.06	7067.12	7900.64	7126.23	8477.89
		Phenothrin	-15.1336	MS1 mz matched	351.183	221.293	9353.55	7077.45	8211.86	4225.12	3049.83	4892.02	4703.92	6100.06	4371.15	12721.7	11767.2	10680.2	12016	12205.2	14624.5
		Phenylalanyl-Tryptophan;Tryptophyl-Phenylalanine;Aniflorine	2.05576806044147;2.05576806044147;2.03184717552618	MS1 mz matched	352.159	200.481	2919.53	3402.79	4112.81	2914.27	4623.77	3873.99	4864.25	3453.81	3565.22	2779.89	2710.5	2811.81	3729.63	4556.84	5766.55
Pentazocine	0.4472			MS2 reverse	352.163	157.874	1014.36	1212.88	993.296	2180.27	848.763	1105.78	1132.84	1465.29	2309.46	395.586	621.561	562.714	900.628	642.096	952.868
		[3-(3,5,7-trihydroxy-5H-chromen-2-yl)phenyl]oxidanesulfonic acid;Pretetramid	11.3859554240389;12.5245652268893	MS1 mz matched	352.32	34.333	62787.8	62499.8	69297.2	36537.8	44606.9	44308.8	45010	60537.9	33936.5	75016.1	42963.1	61603.2	81540.4	72511.8	131512
		Clidinium;Clidinium	-3.60230395463392;-3.69117579001734	MS1 mz matched	353.195	35.491	39090.4	37450.8	38477.4	10656.6	8128.5	13542.3	13391	12740	12976.5	86777.4	66532.3	70661.5	89428.5	76956.1	79268.1
		N-Acetyl-a-neuraminic acid;N-Acetylneuraminic acid;N-Acetylneuramite;O-Acetylneuraminic acid;N-Acetyl-alpha-neuramite;N-Acetyl-beta-neuramite;N-Glycolylmuramic acid	-3.17431579986394;-3.17431579986394;-3.23513616680476;-3.23513616680476;-3.23513616680476;-3.23513616680476;-3.23513616680476	MS1 mz matched	354.075	353.864	24454.6	23419.6	18223	12658.3	9606.36	20954.4	18053.8	20254.1	11937.4	29363.6	19344.7	22086.4	26830.4	26078	28945.8
		2,3,5-trihydroxy-5-(methylamino)-3,4-diphenylpentanoic acid;2,4,5-trihydroxy-5-(methylamino)-3,4-diphenylpentanoic acid;2,5-dihydroxy-3-(2-hydroxyphenyl)-5-(methylamino)-4-phenylpentanoic acid;2,5-dihydroxy-3-(3-hydroxyphenyl)-5-(methylamino)-4-phenylpentanoic acid;2,5-dihydroxy-3-(4-hydroxyphenyl)-5-(methylamino)-4-phenylpentanoic acid;2,5-dihydroxy-4-(2-hydroxyphenyl)-5-(methylamino)-3-phenylpe…	3.10199275334255;3.10199275334255;3.10199275334255;3.10199275334255;3.10199275334255;3.10199275334255;3.10199275334255;3.10199275334255;3.10199275334255;3.01985251033198;3.01985251033198;3.01985251033198;3.01985251033198	MS1 mz matched	354.126	374.964	23730.8	18708.7	25568.6	34203.7	32626.2	26027.2	28567.5	25009.6	27420.6	14996	10337.1	14154.3	19454	13775.9	21981.2
Phytanic acid	0.3415			MS2 reverse	354.335	34.0625	61181.7	57538.1	57051.8	47747.1	54868.6	44782.6	51707.8	53988.6	40339.3	59302.4	39271	59906.1	72367.6	59950.3	98219.9
Pentoxifylline	0.45505			MS2 reverse	355.062	73.938	590073	517050	510705	367564	625303	634272	421679	647738	987293	480407	414237	598087	451874	692768	451084
		3,4,5-trihydroxy-6-(2-methyl-3-oxo-1-phenylbutoxy)oxane-2-carboxylic acid;3,4,5-trihydroxy-6-(3-methyl-2-oxo-4-phenylbutoxy)oxane-2-carboxylic acid;3,4,5-trihydroxy-6-[(2-methyl-3-oxo-1-phenylbutan-2-yl)oxy]oxane-2-carboxylic acid;3,4,5-trihydroxy-6-[3-(2-methyl-3-oxobutyl)phenoxy]oxane-2-carboxylic acid;3,4,5-trihydroxy-6-[3-hydroxy-2-(3-methylbut-2-en-1-yl)phenoxy]oxane-2-carboxylic acid;3,4,5-…	-15.4397462487826;-15.4397462487826;-15.4397462487826;-15.4397462487826;-15.4397462487826;-15.4397462487826;-15.4397462487826;-15.4397462487826;-15.4397462487826;-15.4397462487826;-15.4397462487826;-15.4397462487826;-15.5309538971836	MS1 mz matched	355.133	221.391	47363.6	30522.2	34606.6	8611.87	18414.5	15509.5	33067.2	25238.4	14005.4	43665.7	40404.8	39700.1	60950.7	74065.3	103538
				Unmapped	356.064	74.639	142699	122167	133664	77020.4	81493.5	139897	86823.1	128770	217122	114852	98098.1	110222	107554	147826	104509
				Unmapped	356.277	163.028	3076.63	2768.9	3278.55	2357.21	1731.47	3042.93	3894.8	2731	2513.67	2610.8	3303.58	3477.83	3648.79	2410.53	2249.69
				Unmapped	356.911	321.333	193112	158168	175762	194553	175061	171437	155987	163253	158525	159821	149492	155517	158841	174477	172074
Nicotinamide ribotide	0.48855			MS2 reverse	357.053	417.496	31683.5	24419.1	18976.6	19427.7	15629.6	27516.4	23542.7	34772.5	16258.5	38637.6	28214.7	33543.9	27042.2	25593.3	24019.6
		({3-[(7-methoxy-2-oxo-2H-chromen-8-yl)methyl]-2-methyloxiran-2-yl}methoxy)sulfonic acid;[2-(7-methoxy-2-oxo-2H-chromen-8-yl)-1-(2-methyloxiran-2-yl)ethoxy]sulfonic acid;[3-hydroxy-4-(7-methoxy-2-oxo-2H-chromen-8-yl)-2-methylidenebutoxy]sulfonic acid;{[1-(3-hydroxyphenyl)-3-(2,4,6-trihydroxyphenyl)propan-2-yl]oxy}sulfonic acid;{[1-(6-hydroxy-7-methoxy-2-oxo-2H-chromen-8-yl)-3-methylbut-3-en-2-yl]o…	18.8043142982928;18.8043142982928;18.8043142982928;18.8043142982928;18.8043142982928;18.8043142982928;18.8043142982928;18.8043142982928;18.8043142982928;18.8043142982928;14.2785645717772	MS1 mz matched	357.063	170.538	5395.31	5668.6	5834.26	4577.92	5145.61	4953.98	6416.16	4912.64	4469.07	6027.55	4458.45	5097.9	4984.02	5997.34	4225.59
		(S,E)-Zearalenone;2-[1-hydroxy-3-(4-methoxyphenyl)propyl]-3,5-dimethoxyphenol;2-hydroxy-2-[8-hydroxy-2-methyl-2-(4-methylpent-3-en-1-yl)-2H-chromen-5-yl]acetic acid;2-Hydroxyenterodiol;4-Hydroxyenterodiol;6-Hydroxyenterodiol;Zearalenone	-8.5614585857712;-8.5614585857712;-8.5614585857712;-8.5614585857712;-8.5614585857712;-8.5614585857712;-8.4866509695193	MS1 mz matched	357.107	242.38	15695.9	15210.8	13126.1	20272.3	18220	15143.8	18760	14772.4	14845.3	14391.7	13828.6	14123	18967	14808.5	17165.7
		6-Epi-7-isocucurbic acid glucoside;	-5.5262768102955;	MS1 mz matched	357.186	200.483	4716.25	3706.67	4016.65	2763.36	3905.18	3869.51	4346.67	3866.35	4330.3	3809.81	2820.2	2867.83	3750.9	5131.41	7104.38
Lys-Phe	0.4398			MS2 reverse	357.185	371.33	2808.32	2075.04	2381.69	2650.26	2002.99	1945.23	2739.91	2149.1	1881.85	2284.55	2463.78	2251.4	3272.76	2787.92	3508.62
		(+)-Chebulic acid;	22.875405100868;	MS1 mz matched	357.247	307.457	4086.52	2951.33	3545.82	1815.68	2405.27	3413.07	3341.19	3175.34	2868.8	4585.74	4073.05	4114.58	5582.58	5305.12	5543.07
				Unmapped	357.298	34.67	65903.9	59526	67275.8	72538.3	51082.7	76082.1	52501.8	66073.1	63599.8	56813.8	53781.2	59387.8	74437.6	64285.9	92636.9
		Cetylpyridinium chloride	-10.6359	MS1 mz matched	358.275	46.855	23789.8	20795	23473.7	26976.2	22058.3	23331.4	33250.6	21834.2	25028.6	16156.4	21752.3	15569.2	17777.3	18357.1	19867.9
		6,11-dihydroxy-3-(hydroxymethyl)-7-(3,4,5-trihydroxyphenyl)-28-dioxatricyclo[7.3.1.0]trideca-1,3,5(13),6,9,11-hexaen-2-ylium;6,11-dihydroxy-3-methyl-7-(2,3,4,5-tetrahydroxyphenyl)-28-dioxatricyclo[7.3.1.0]trideca-1,3,5(13),6,9,11-hexaen-2-ylium;	0.322424452709671;0.322424452709671;	MS1 mz matched	358.293	162.054	7182.94	6380.74	6505.32	5353.64	6425.87	6083.38	5553.35	5088.36	7769.35	10090.7	7285.34	7051.73	7964.55	6573.96	6361.98
Behenic acid	0.35365			MS2 reverse	358.365	48.0465	26601.5	23323.5	31985.5	31136	37900.4	28479.2	31404	27854.1	28281.4	7462.52	3823.06	8325.34	14943.3	13200	9094.79
		{[(2E)-1-(4-methoxyphenyl)-3-phenylprop-2-en-1-yl]oxy}sulfonic acid;Dehydrorabelomycin;19-Hydroxytetrangulol	-5.76370596160246;4.68649679684622;4.68649679684622	MS1 mz matched	359.035	261.047	3755.57	3570.52	3946.05	4519.92	3145.09	4217.92	3867.35	4202.45	4033.21	7125.35	4826.58	4954.02	6511.48	6795.18	5646.42
Rofecoxib	0.3141			MS2 reverse	359.041	350.795	5252.18	3637.91	2762.89	878.401	1130.39	3281.84	3335.29	3733.32	1265.97	5987.42	8101.64	6690.81	4515.83	5081.82	4839.6
		Phlorisobutyrophenone 2-glucoside;Tarennoside;10-Deoxygeniposidic acid;Sweroside	-8.49644189981504;-8.54586537044933;-8.54586537044933;-8.54586537044933	MS1 mz matched	359.123	570.527	759046	599552	893631	986874	1.00723e+06	605696	941994	648422	977688	718823	677284	688974	802878	699148	972316
(-)-Riboflavin	0.333			MS2 reverse	359.133	100.362	21590.8	18019.7	21818.4	12699.4	17003.9	16797.5	17757.6	13608.3	20420.3	21749	13785.1	17341	15919.1	17846.4	14989.7
		Mycotoxin T 2;Cyclacillin	-4.25651720701952;14.9498345112744	MS1 mz matched	359.183	242.931	5309.82	4100.05	3435.2	5444.34	4969.34	9964.63	4756.71	3958.24	4178.97	4024.85	6741.43	4256	4431.39	4736.77	10789.5
D-Lactose	0.9935			MS2 forward	360.148	375.401	93728.6	80793	85733.8	103385	104196	98794.2	116531	98551.6	85260.3	88274.6	69581.4	71666.6	96643.3	63607.9	96873.2
		2-Hydroxylauroylcarnitine;3-hydroxydodecanoyl carnitine;	16.2182922154554;16.2182922154554;	MS1 mz matched	360.272	191.183	11866.5	7965.89	8957.65	3857.88	3322.32	4105.74	3246.81	4671.48	3941.47	20287.1	9467.48	14584.3	22895.7	15674.7	13072.4
		Quinoline-3-carboxamides	21.2515	MS1 mz matched	360.361	105.037	5808.28	4799.64	5822.6	2893.54	2494.26	5661.08	5336.04	6013.44	7542.17	6506.57	4209.72	5508.04	7934.96	7158.03	5018.26
		Glycidyl oleate	-0.295611	MS1 mz matched	361.271	41.045	228572	226734	215143	228763	241957	306318	340284	344467	308527	125181	92217.2	106830	121257	113838	107900
		3,4,5-trihydroxy-6-{[2-(2,3,4-trihydroxyphenyl)acetyl]oxy}oxane-2-carboxylic acid;3,4,5-trihydroxy-6-{[2-(3,4,5-trihydroxyphenyl)acetyl]oxy}oxane-2-carboxylic acid;6-(2,4-dihydroxy-3-methoxybenzoyloxy)-3,4,5-trihydroxyoxane-2-carboxylic acid;6-(2,4-dihydroxy-5-methoxybenzoyloxy)-3,4,5-trihydroxyoxane-2-carboxylic acid;6-(2-carboxy-5-hydroxy-4-methoxyphenoxy)-3,4,5-trihydroxyoxane-2-carboxylic aci…	0.906539799189942;0.906539799189942;0.906539799189942;0.906539799189942;0.906539799189942;0.906539799189942;0.906539799189942;0.906539799189942;0.906539799189942;0.906539799189942;0.906539799189942;0.906539799189942;0.906539799189942;0.906539799189942;0.906539799189942;0.906539799189942;13.6748805884561;13.6748805884561	MS1 mz matched	361.271	171.176	4976.23	4896.49	5896.31	5651.5	5554.86	4801.43	7408.04	6187.54	4939.87	6673.08	7851.89	3410.09	4139.52	5760.83	6352.93
		Solanidine;Solanidine	23.9974148730622;23.909325769604	MS1 mz matched	362.324	51.634	183603	146288	158875	247803	184998	246903	204733	262092	218443	79518.9	54936.1	70959.8	96187.4	74950.8	66025.9
		2-O-(4-O-Methyl-a-D-glucopyranuronosyl)-D-xylose;2-O-a-D-Galactopyranuronosyl-L-rhamnose;3,4,5-trihydroxy-6-[(2,3,5-trihydroxy-6-methyloxan-4-yl)oxy]oxane-2-carboxylic acid;3'-Ketolactose;3-O-(4-O-Methyl-a-D-glucopyranuronosyl)-L-arabinose;4-O-(4-O-Methyl-alpha-D-glucopyranuronosyl)-L-arabinose;4-O-beta-D-Glucopyranuronosyl-L-fucose;Cellobiono-1,5-lactone;3-Ketolactose;3-Ketosucrose	4.22963135845711;4.22963135845711;4.22963135845711;4.22963135845711;4.22963135845711;4.22963135845711;4.22963135845711;4.11642908007111;4.11642908007111;4.11642908007111	MS1 mz matched	363.088	278.396	274133	195122	238572	393315	590529	307779	291440	253990	292014	235528	148776	176253	307596	200611	244023
		Fosphenytoin;Fosphenytoin	16.8380885290017;16.8380885290017	MS1 mz matched	363.287	218.307	19936.7	15869.9	16459	23637.3	40774.8	29537.2	36745.5	39220.9	22016.3	4378.47	3522.72	2856.92	2987.89	4312.72	6140.78
		Fosphenytoin;Fosphenytoin	19.598430910921;19.598430910921	MS1 mz matched	363.287	40.423	366616	320376	351680	343855	361402	489071	506771	529532	446636	266835	235522	247349	283161	253083	279295
				Unmapped	363.988	375.484	27623.5	27478.1	28337.4	32077.5	30821.7	45041.7	28186.9	28431.9	33686.7	25052.7	21046.9	32394.6	24342.4	22363.5	25428.5
				Unmapped	364.006	323.855	47875.1	36015.2	45707.8	29742.7	32203.7	40320.2	40302.4	45145.3	35398.9	54963.9	54298.2	54703	63784.2	62035.8	53382
		1-(2,4,6-trihydroxyphenyl)-3-(3,4,5-trimethoxyphenyl)prop-2-en-1-one;2-(3,4-dihydroxyphenyl)-2-hydroxyethyl 3-(4-hydroxy-3-methoxyphenyl)prop-2-enoate;2-hydroxy-2-(4-hydroxyphenyl)ethyl (2Z)-2-hydroxy-3-(4-hydroxy-3-methoxyphenyl)prop-2-enoate;2-hydroxy-2-(4-hydroxyphenyl)ethyl 3-(2,4-dihydroxy-3-methoxyphenyl)prop-2-enoate;2-hydroxy-2-(4-hydroxyphenyl)ethyl 3-(2,4-dihydroxy-5-methoxyphenyl)prop-…	8.6621334836004;8.6621334836004;8.6621334836004;8.6621334836004;8.6621334836004;8.6621334836004;8.6621334836004;8.6621334836004;9.81709595287096;9.81709595287096	MS1 mz matched	364.372	26.252	25426.6	27666	24811.4	10308.1	13186.8	29206.7	15502.4	13860.2	19067.4	25300.5	14825.2	14017.8	15084.8	23555.9	12756.5
		2-{[3,4-dihydroxy-2,5-bis(hydroxymethyl)oxolan-2-yl]oxy}-6-(hydroxymethyl)oxane-3,4,5-triol;3-b-Galactopyranosyl glucose;6-({[3,4,5-trihydroxy-6-(hydroxymethyl)oxan-2-yl]oxy}methyl)oxane-2,3,4,5-tetrol;Allolactose;Alpha-Lactose;beta-Lactose;Cellobiose;DEAE-cellulose;D-Maltose;Epimelibiose;Fagopyritol A1;Galabiose;Galactinol;Glucinol;Glucose-1,3-mannose oligosaccharide;Inulobiose;Isomaltose;Kojibi…	-3.54119436404083;-3.54119436404083;-3.54119436404083;-3.54119436404083;-3.54119436404083;-3.54119436404083;-3.54119436404083;-3.54119436404083;-3.54119436404083;-3.54119436404083;-3.54119436404083;-3.54119436404083;-3.54119436404083;-3.54119436404083;-3.	MS1 mz matched	365.104	375.408	9.84466e+06	8.40987e+06	8.8452e+06	1.11809e+07	1.01602e+07	1.31556e+07	9.30141e+06	1.00137e+07	9.62764e+06	8.23247e+06	8.00619e+06	9.6567e+06	8.11312e+06	7.66128e+06	9.06262e+06
		2-{[3,4-dihydroxy-2,5-bis(hydroxymethyl)oxolan-2-yl]oxy}-6-(hydroxymethyl)oxane-3,4,5-triol;3-b-Galactopyranosyl glucose;6-({[3,4,5-trihydroxy-6-(hydroxymethyl)oxan-2-yl]oxy}methyl)oxane-2,3,4,5-tetrol;Allolactose;Alpha-Lactose;beta-Lactose;Cellobiose;DEAE-cellulose;D-Maltose;Epimelibiose;Fagopyritol A1;Galabiose;Galactinol;Glucinol;Glucose-1,3-mannose oligosaccharide;Inulobiose;Isomaltose;Kojibi…	-3.54119436404083;-3.54119436404083;-3.54119436404083;-3.54119436404083;-3.54119436404083;-3.54119436404083;-3.54119436404083;-3.54119436404083;-3.54119436404083;-3.54119436404083;-3.54119436404083;-3.54119436404083;-3.54119436404083;-3.54119436404083;-3.	MS1 mz matched	365.104	343.378	1.82886e+06	1.81888e+06	1.05868e+06	791459	913014	1.39636e+06	920141	1.22229e+06	935210	1.65368e+06	1.4988e+06	1.42427e+06	1.30646e+06	1.71831e+06	1.12094e+06
		15,16-dihydroxy-11-methoxy-6,8,20-trioxapentacyclo[10.8.0.0icosa-1(12),2(9),10,14(19),15,17-hexaen-13-one;15,17-dihydroxy-11-methoxy-6,8,20-trioxapentacyclo[10.8.0.0icosa-1(12),2(9),10,14,16,18-hexaen-13-one;5,15-dihydroxy-11-methoxy-6,8,20-trioxapentacyclo[10.8.0.0icosa-1(12),2(9),10,14,16,18-hexaen-13-one;1-O-Octadec-9-enyl glycerol	23.3711068847815;23.3711068847815;23.3711068847815;-7.01111905062095	MS1 mz matched	365.302	41.066	287821	285648	283724	396808	396476	434007	521346	497850	435695	131590	101779	99713.4	116752	99974.9	115471
		Prothiocozole	-15.4505	MS1 mz matched	366.021	461.892	82924.4	54601.5	64487	24210.5	24873.5	91432.1	59639	58532.1	31514.6	149806	142776	81825.1	102442	129244	125793
		Fludarabine;	-14.0853264277427;	MS1 mz matched	366.049	287.044	24548.9	24275.8	21869.6	27621.9	25278.8	21654.2	22414.6	22674.2	26012	20860.2	20341.9	24542.3	19123.5	14926.1	19765.8
Gly-Val	0.30285			MS2 reverse	366.237	77.0775	88993.1	85075.5	83370.8	0	261.577	1414.14	153.843	1740.14	1399.61	213623	171507	179172	150349	308488	172236
		Malvidin;1-(5'-Phosphoribosyl)-5-formamido-4-imidazolecarboxamide	9.14682210882002;-10.1658836844442	MS1 mz matched	367.054	200.502	11810.6	9388.46	10665.1	8353.45	10588.1	8470	11237.7	9738.11	8668.1	8089.47	7877.9	7918.1	10028.4	14956.8	16284.3
		3,4,5-trihydroxy-6-[4-(4-methyl-3-oxopent-1-en-1-yl)phenoxy]oxane-2-carboxylic acid;7-beta-D-Glucopyranosyloxybutylidenephthalide;1alpha,5alpha-Epidithio-17a-oxa-D-homoandrostan-3,17-dione	-6.7399287350417;-6.7399287350417;-9.01313541571569	MS1 mz matched	367.137	461.272	927809	913657	1.13076e+06	128184	124821	1.80056e+06	815343	1.54262e+06	337181	4.35789e+06	2.74215e+06	2.22958e+06	2.27458e+06	3.15721e+06	1.87022e+06
		4-Acetyl-2-prenylphenol glucoside;Diacetoxyscirpenol;Secoeremopetasitolide A;Dehydrocorydaline	7.5604670802911;7.5604670802911;7.5604670802911;0.332085736016266	MS1 mz matched	367.171	134.31	44544.6	34946	37692.2	42770.2	129820	82718.5	97011.3	84487	47288.5	3486.22	13419.4	17102.9	5692.27	903.975	16430.2
		12-oxo-10,11-dihydro-20-COOH-LTB4;12-oxo-20-dihydroxy-leukotriene B4;20-Carboxy-leukotriene B4;Anhydrocinnzeylanol;Sporotrichiol;6alpha,9-Difluoro-11beta-hydroxypregn-4-ene-3,20-dione	-13.5730269470884;-13.5730269470884;-13.5730269470884;-13.5730269470884;-13.5730269470884;-3.90987783468889	MS1 mz matched	367.199	311.105	8722.49	6807.64	8354.43	1918.19	1847.45	2628.04	2748.94	3602.42	3612.04	7318.73	6557.89	4444.76	6548.41	5842.78	5234.56
		Tryptophyl-Tyrosine;Tyrosyl-Tryptophan;Isatidine	18.5039920264909;18.5039920264909;-8.44311424530624	MS1 mz matched	368.164	286.734	98426	70586.9	81866.6	71756.8	68280.3	70166.2	83856.4	81438.4	66778.6	120619	100312	95000.6	104123	100092	110157
		Benzoyl meso-tartaric acid;	23.9975231409042;	MS1 mz matched	369.077	37.706	12703	9317	10522.5	9080.5	15105.4	14124.2	7264.97	12247.9	13956.6	9506.62	6999.93	7209.38	5296.92	10439.9	5600.03
		Ketazolam;(S)-N-[3-(3,4-Methylenedioxyphenyl)-2-(mercaptomethyl)-1-oxoprolyl]-(S)-alanine;Indolylmethyl-desulfoglucosinolate	19.6415159093262;-11.409812764888;-11.409812764888	MS1 mz matched	369.11	235.519	151313	116168	135151	127043	121810	132509	122475	126988	125551	132439	111189	123662	140358	147224	145040
		2-(2,4-dihydroxyphenyl)-5-hydroxy-8-(hydroxymethyl)-8-methyl-4H,8H-pyrano[3,2-g]chromen-4-one;2-(3,4-dihydroxyphenyl)-3,5-dihydroxy-8,8-dimethyl-4H,8H-pyrano[2,3-f]chromen-4-one;3,5-dihydroxy-8-(hydroxymethyl)-2-(4-hydroxyphenyl)-8-methyl-4H,8H-pyrano[2,3-f]chromen-4-one;5-(2,4-dihydroxyphenyl)-9-hydroxy-14,14-dimethyl-4,12,15-trioxatetracyclo[8.5.0.0]pentadeca-1(10),2,5,8-tetraen-7-one;5,8-dihyd…	10.8595024719461;10.8595024719461;10.8595024719461;10.8595024719461;10.8595024719461;10.8595024719461;10.8595024719461;12.7599396536679	MS1 mz matched	369.346	141.131	114950	113700	99313.8	109015	109597	154206	98646.1	106894	177095	93990.8	87259.3	86792.7	97414.9	92461.6	99510.6
		[3-(3,5,7-trihydroxy-5H-chromen-2-yl)phenyl]oxidanesulfonic acid;Pretetramid	11.3859554240389;12.5245652268893	MS1 mz matched	369.348	33.2295	15425.7	18006.9	18923	14747.5	15253.7	22576.3	26733.7	19761	21837.6	21192.3	18023	13768.5	16807.5	21272.8	15912.7
		[7-hydroxy-3-(2-hydroxy-4-methoxyphenyl)-3,4-dihydro-2H-1-benzopyran-4-yl]oxidanesulfonic acid;{3-[3-(3,4-dihydroxy-2-methoxyphenyl)propanoyl]phenyl}oxidanesulfonic acid;{6-hydroxy-3-[3-(3-hydroxyphenyl)-3-oxopropyl]-2-methoxyphenyl}oxidanesulfonic acid;	-18.4637311326052;-18.4637311326052;-18.4637311326052;	MS1 mz matched	369.353	115.822	16126	13821.5	12734.1	555.117	1312.51	3314.25	822.675	4186.12	2367.04	21452.5	31737.1	31934.3	21812.1	21344.2	22619
		Lithol Rubine;Ergostane;5alpha-Campestane	5.1762513587907;-24.0688649045568;-24.0688649045568	MS1 mz matched	369.382	25.361	5862.46	5073.02	4418.85	1267.99	2997.84	5861.55	3619.04	6150.95	5212.2	3729.46	3298.11	11471.6	1651.55	3493.99	2333.79
Allantoate/Allantoic acid	0.4327			MS2 reverse	370.145	200.261	1759.07	1616.75	2152.93	1271.72	1392.91	1690.77	1905.54	1522.37	1901.56	1158.88	1390.22	1482.29	1804.67	2491.1	2288.23
(4Z,7Z,10Z,13Z,16Z,19Z)-4,7,10,13,1 6,19-Docosahexaenoic acid	0.4679			MS2 reverse	370.275	46.47	18904.9	16650.9	18509.5	24209.2	1577.88	20934.6	23329.6	22251.9	24614	13564	5897.36	1360.41	6554.28	6908.59	8800.61
				Unmapped	370.751	292.525	22709.7	16036.9	21295.7	9715.24	10350.2	20394	16633	20617.5	12223.1	30116.2	31163.1	26952.4	28843.4	34039.3	24025.2
		Stearyltrimethylammonium chloride	24.1345	MS1 mz matched	371.051	278.855	5856.39	6310.16	4849.5	5873.8	5127.69	6596.4	7604.44	5336.18	5740.02	5341.13	4287.5	4864.97	6888.5	5413.43	7678.56
Adenosine 3',5'-cyclic phosphate (cAMP)	0.9818			MS2 forward	371.078	159.394	5333.6	7115.38	7265.05	9140.44	16193.4	7439.97	16680.3	9139.11	6380.54	4398.88	3420.54	5630.39	8432.44	6574.43	5827.57
		3,4,5-trihydroxy-6-{[1-(4-methoxyphenyl)pentan-3-yl]oxy}oxane-2-carboxylic acid;Calanolide A;3,17beta-Diacetoxyestra-1,3,5(10)-trien-6-one;6-Lilyl-2-O,3-dimethylflaviolin;7-O-Geranyl-2-O,3-dimethylflaviolin	17.1154436673581;-24.0335730377812;-24.0335730377812;-24.0335730377812;-24.0335730377812	MS1 mz matched	371.169	160.048	4965.18	5018.65	5072.54	2897.48	3063.4	3931.81	2907.67	3050.52	2982.67	9323.3	7413.32	5905.93	5778.29	6978.4	5523.24
		Inosine 2'-phosphate;Inosinic acid;Arotinoid acid	-5.74372641485083;-5.74372641485083;-14.0720125189809	MS1 mz matched	371.194	27.5065	13152.1	11243	12512.3	3990.55	5153.6	8995.16	9212.91	9742.39	9775.97	19722.8	16720	15006	17035.9	17501.7	16013.2
		Octaethylene glycol;Spiromesifen	-8.8668831865698;7.02295750779177	MS1 mz matched	371.226	86.632	86266.8	71232.5	59452.2	6988.7	8702.2	23378.9	23410.4	20833.3	17812.8	18276.5	16387.9	17190.5	30617.5	57267.9	34952.2
Methysergide	0.4223			MS2 reverse	371.238	358.043	2044.33	2682.93	2232.27	7472.52	3097.58	2594.52	4157.03	3997.29	3131.2	2740.33	4787.8	3115.15	4890.92	3544.4	4381.21
				Unmapped	372.076	159.408	33834.8	32447.9	31593.8	36137.7	61317.8	31913.3	60605.2	37490.7	26093.5	16839	18467.8	22637	34376.3	29234.9	30924.2
		Carboplatin;	8.16072015373947;	MS1 mz matched	372.257	79.988	160464	80052.9	120317	21609.1	18757.5	44686.8	31665.5	32287.1	33658.6	27436.9	34175.4	25896.7	32821.4	70455.1	55540.4
11(Z),14(Z)-Eicosadienoic Acid	0.42015			MS2 reverse	372.29	46.3545	29013.7	22698.3	26882.5	35992	40959.5	41171.7	39155.6	34125.6	38013.1	14084.8	4852.56	12870.7	16465	15048.1	15546.7
		Salicyluric beta-D-glucuronide;	-2.69325447477862;	MS1 mz matched	372.309	160.044	1.15852e+06	1.01492e+06	1.06237e+06	373504	529841	827632	512861	610058	835706	2.13001e+06	1.79588e+06	1.54486e+06	1.53927e+06	1.54167e+06	1.08506e+06
				Unmapped	372.827	292.485	12900	7745.43	11952.6	3705.53	5304.07	9384.66	6795.48	11274.3	5448.85	20073.4	21162.5	15920.3	17491.9	28139.1	13924.4
Tyr-Asp	0.48045			MS2 reverse	373.019	327.055	8915.52	4966.19	6878.87	3261.09	3104.66	4297.03	5080.58	4655.76	4706.88	10318.4	6634.66	11783.2	12101.7	11643.6	12221.1
		2-(2,5-dihydroxy-4-methoxyphenyl)-3,5,6,7-tetrahydroxy-3,4-dihydro-2H-1-benzopyran-4-one;3-(2,5-dihydroxy-4-methoxyphenyl)-1-(2,3,4,6-tetrahydroxyphenyl)propane-1,2-dione;3,5,7-trihydroxy-6-methoxy-2-(2,3,4-trihydroxyphenyl)-3,4-dihydro-2H-1-benzopyran-4-one;3,5,7-trihydroxy-6-methoxy-2-(2,4,5-trihydroxyphenyl)-3,4-dihydro-2H-1-benzopyran-4-one;3,5,7-trihydroxy-6-methoxy-2-(3,4,5-trihydroxyphenyl…	17.7624773533123;17.7624773533123;17.7624773533123;17.7624773533123;17.7624773533123;4.28487567439336	MS1 mz matched	373.059	200.502	5753.37	4503.49	5504	4315.15	3664.56	4745.81	5961.59	4786.58	4303.57	4809.84	4410.8	3984.43	5531	7085.26	7381.29
		3-(2-Methylpropanoyloxy)-8-(2-methylbutanoyloxy)-9,10-epoxy-p-mentha-1,3,5-triene;3-(2-Methylpropanoyloxy)-8-(3-methylbutanoyloxy)-9,10-epoxy-p-mentha-1,3,5-triene;3-(3,4-dihydroxy-2-{[3-methyl-3-(4-methylpent-3-en-1-yl)oxiran-2-yl]methyl}phenyl)propanoic acid;3-[2-(3,7-dimethylocta-2,6-dien-1-yl)-3,4,5-trihydroxyphenyl]propanoic acid;3-[2-(3,7-dimethylocta-2,6-dien-1-yl)-3,4,6-trihydroxyphenyl]p…	20.8754002389515;20.8754002389515;20.8754002389515;20.8754002389515;20.8754002389515;20.8754002389515;20.8754002389515;20.8754002389515;20.8754002389515;20.8754002389515;20.8754002389515;20.8754002389515;20.8754002389515;	MS1 mz matched	373.152	27.543	2978.67	3102.7	2230.83	261.622	335.649	2961.24	561.004	2502.16	2518.81	4971.02	3719.55	2699.71	4053.71	4170.77	651.284
		Gentian Violet;8,8a-Deoxyoleandolide	-4.19912775860708;-23.6133557124834	MS1 mz matched	373.242	306.134	2041.54	1568.16	2333.54	1939.69	2101.28	2315.75	2217.15	2215.82	2051.59	2462.63	1771.96	2654.25	2712.38	2561.33	985.926
		3,4,5-trihydroxy-6-[3-(2-hydroxyphenyl)oxirane-2-carbonyloxy]oxane-2-carboxylic acid;3,4,5-trihydroxy-6-[3-(4-hydroxyphenyl)oxirane-2-carbonyloxy]oxane-2-carboxylic acid;3,4,5-trihydroxy-6-{[3-(4-hydroxyphenyl)-2-oxopropanoyl]oxy}oxane-2-carboxylic acid;6-[2-(2-carboxyeth-1-en-1-yl)-4-hydroxyphenoxy]-3,4,5-trihydroxyoxane-2-carboxylic acid;6-[2-(2-carboxyeth-1-en-1-yl)-6-hydroxyphenoxy]-3,4,5-tri…	-0.973673063446076;-0.973673063446076;-0.973673063446076;-0.973673063446076;-0.973673063446076;-0.973673063446076;-0.973673063446076;-0.973673063446076;-0.973673063446076;-0.973673063446076;-0.973673063446076;-0.973673063446076;-0.973673063446076;-0.97367	MS1 mz matched	374.106	162.704	2699.64	2554.22	3469.68	431.511	666.248	720.158	546.984	1025.39	635.333	7676.1	4917.01	6019.11	6652.79	6529.36	6087.26
				Unmapped	374.961	321.333	587749	410507	491976	543694	531394	553866	498744	508737	496770	498136	327869	443113	510918	483106	500216
		Clidinium;Fortimicin KL1	16.2732597577864;3.40719565645869	MS1 mz matched	375.185	415.869	21525.3	19257.3	17412.8	15877.2	11303.6	20005.5	23084.7	28307.3	16371.5	26114.6	14801.3	22687.9	17442.4	16338.7	18209.2
		3-(3,4-dimethoxyphenyl)-N-[2-(3-hydroxy-4-methoxyphenyl)ethyl]prop-2-enimidic acid;3-(3,4-dimethoxyphenyl)-N-[2-(4-hydroxy-3-methoxyphenyl)ethyl]prop-2-enimidic acid;N-[2-(3,4-dimethoxyphenyl)ethyl]-3-(3-hydroxy-4-methoxyphenyl)prop-2-enimidic acid;N-[2-(3,4-dimethoxyphenyl)ethyl]-3-(4-hydroxy-3-methoxyphenyl)prop-2-enimidic acid;Deacetylcolchicine	3.85600057807022;3.85600057807022;3.85600057807022;3.85600057807022;3.91983818905053	MS1 mz matched	375.196	368.594	71495.5	72243.6	72597.2	69592.4	72700.4	76030.9	81962.5	82797.5	63800.1	89479.4	72469.3	81882.9	93201	79425.1	85687.5
		6-Epi-7-isocucurbic acid glucoside;	8.41541935092664;	MS1 mz matched	375.197	303.783	3643.97	3093.66	4020.35	6159.16	9224.81	3767.62	4932.61	3631.57	4480.4	2074.14	1383.94	2310.41	2795.03	1673.34	3748.29
		Tsangane L 3-glucoside;	4.74600606095182;	MS1 mz matched	375.232	344.338	14805.5	11310	8481.86	7513.3	11284.7	13347.8	9454.41	19144.9	6813.02	16188.2	14128.9	15164.3	15692.7	15597.9	16041.7
2'-Deoxyadenosine 5'-monophosphate (dAMP)	0.4953			MS2 reverse	376.049	273.712	13033.5	10440.2	10411.4	1330.36	3832.11	7047.67	6300.98	9083.52	3540.88	24490.5	24888.3	23135.4	23916.5	26314.6	21097.3
		Cyphenothrin	11.2819	MS1 mz matched	376.188	171.034	6210.74	6183.13	7913.49	4864.55	2714.39	4664	2984.07	3478.38	6419.99	4352.84	4626.26	9216.04	11906.1	13572.2	10099.3
		2-Oxoclopidogrel;	2.96014753368308;	MS1 mz matched	376.785	292.525	41264.4	26510.4	35982.9	17258.7	19919.5	32992.9	33368.4	36483.1	21019.1	53384.6	51808.7	46887.7	49095.5	56990.5	43279.7
		AICAR;1-(5'-Phosphoribosyl)-5-amino-4-imidazolecarboxamide	-2.21852304041858;-2.36642422641507	MS1 mz matched	377.023	379.509	6482.57	5504.98	4785.88	3311.13	3575	11634.2	4099.07	7273.62	3827.32	5648.39	6164.29	6137.9	4460.04	11434.4	4305.45
Riboflavin	0.6727			MS2 forward	377.143	196.561	4490.41	3104.67	4457.47	4381.67	3013.08	4001.59	4440.76	4242.3	3437.29	4250.28	3637.72	4155.44	5450.18	4640.64	5054.75
		Enalapril;Remifentanil;Elapril;Remifentanil	4.05289931265434;4.05289931265434;4.11137911292293;4.11137911292293	MS1 mz matched	377.201	389.489	21133.4	17411.4	10596.8	9709.8	9958.26	11070.9	12754	16604.2	8842.24	10307.4	11892	12819.3	15428	11604.9	12103.4
		Nicotine glucuronide;Aziridyl benzoquinone	0.886640892946498;0.886640892946498	MS1 mz matched	377.323	41.485	22729.2	27472.5	15777.8	35060.7	28264	27496.5	24492.5	75266.4	31630.1	3966.44	3047.1	3610.78	5338.28	13564.4	5662.59
Arg-Trp	0.33745			MS2 reverse	378.228	43.056	14779.3	11660.8	13259.1	9778.48	9484.88	13627.8	10986.2	15156	12001.2	17021.9	10553.9	9711.61	12940.9	12029.4	11539.6
		1-(3,4-Dimethoxyphenyl)-1,2-ethanediol 1-O-b-D-glucoside;1-(3,4-Dimethoxyphenyl)-1,2-ethanediol 2-O-b-D-glucoside;2-(4-Hydroxy-3,5-dimethoxyphenyl)ethanol 4'-glucoside;2'-Methoxy-3-(2,4-dihydroxyphenyl)-1,2-propanediol 4'-glucoside;Deoxyloganic acid;7-Deoxylogate;8-Epideoxyloganic acid	-3.88504269659046;-3.88504269659046;-3.88504269659046;-3.88504269659046;-3.88504269659046;-3.88504269659046;-3.88504269659046	MS1 mz matched	378.389	25.676	3525.16	3488.95	3610.64	1709.47	1414.44	3474.64	1992.98	3647.21	3006.91	4275.32	3596.89	3606.45	1855.37	3839.37	1925.1
		Terodiline hydrochloride;Tridiphane	-18.8740971891079;-12.5828106224688	MS1 mz matched	378.918	321.291	36133	34701.1	27199.5	33417.2	32004.3	32377.8	33625.6	36270.1	28097.3	34183.4	28841.2	30462.7	29391.9	30744.2	30914.4
		Sulindac sulfide;Dihydro-O-methylsterigmatocystin;Psorospermin;Methylophiopogonone A	-0.966499405357349;-4.99860774064156;-4.99860774064156;-4.99860774064156	MS1 mz matched	379.061	260.214	37841.4	37844.4	40610	53891.8	59459.3	42843.5	44127.2	41758.9	48830.8	33583.8	32893.4	38699.8	33777.9	39135	35802
		Carbenicillin;Carbenicillin	-4.11808284372687;-4.23181233180866	MS1 mz matched	379.092	26.635	8210.47	7229.39	8912.73	11397.5	9284.5	11550.1	9064.44	11352	10893.2	1040.67	962.117	1038.8	855.612	1028.44	817.131
		(S)-Isocorydine;Naltrexone;Peroxysimulenoline;Isocorypalmine;ltrexone;Caseadine;Cularine;Isocorydine;(+/-)-Pavine	0.855310363647796;0.855310363647796;0.855310363647796;0.879345837157405;0.879345837157405;0.879345837157405;0.879345837157405;0.879345837157405;0.879345837157405	MS1 mz matched	380.121	414.659	310530	285841	286619	173205	111968	192460	136403	150221	147211	296717	220518	353887	366675	344795	290736
		Donepezil;	-7.23547816871259;	MS1 mz matched	380.215	46.796	3521.52	4271.6	4467.08	2759.68	5101.94	3137.05	4483.71	3155.17	5311.87	3311.68	2437.41	2977.67	4603.08	4177.33	3290.24
		2-(3,4-dimethoxyphenyl)-5,7,8-trihydroxy-3-methoxy-3,4-dihydro-2H-1-benzopyran-4-one;5,7-dihydroxy-2-(3-hydroxy-4-methoxyphenyl)-3,6-dimethoxy-3,4-dihydro-2H-1-benzopyran-4-one;5,7-dihydroxy-2-(3-hydroxy-4-methoxyphenyl)-6,8-dimethoxy-3,4-dihydro-2H-1-benzopyran-4-one;5,7-dihydroxy-2-(4-hydroxy-3-methoxyphenyl)-3,6-dimethoxy-3,4-dihydro-2H-1-benzopyran-4-one;Clavamycin B;Clavamycin C	0;0;0;0;-4.96776746874836;-4.96776746874836	MS1 mz matched	380.368	27.2525	11944.9	10924.7	12017.5	2163.71	3834.7	14896.3	9622.17	6388.48	8083.45	13259	7697.3	6566.14	3987.39	12161.2	5079.04
		Etacelasil	9.15256	MS1 mz matched	380.872	321.526	86948.1	66896	82660.7	83318.6	73762.7	75433.4	77186.2	81505.3	62445.8	71293	68980.9	72229.9	78256.9	70082.9	74603.9
		2-{[3,4-dihydroxy-2,5-bis(hydroxymethyl)oxolan-2-yl]oxy}-6-(hydroxymethyl)oxane-3,4,5-triol;3-b-Galactopyranosyl glucose;6-({[3,4,5-trihydroxy-6-(hydroxymethyl)oxan-2-yl]oxy}methyl)oxane-2,3,4,5-tetrol;Allolactose;Alpha-Lactose;beta-Lactose;Cellobiose;DEAE-cellulose;D-Maltose;Epimelibiose;Fagopyritol A1;Galabiose;Galactinol;Glucinol;Glucose-1,3-mannose oligosaccharide;Inulobiose;Isomaltose;Kojibi…	-3.54119436404083;-3.54119436404083;-3.54119436404083;-3.54119436404083;-3.54119436404083;-3.54119436404083;-3.54119436404083;-3.54119436404083;-3.54119436404083;-3.54119436404083;-3.54119436404083;-3.54119436404083;-3.54119436404083;-3.54119436404083;-3.	MS1 mz matched	381.077	376.283	1.34227e+06	1.00403e+06	874258	751170	717741	1.51363e+06	750464	1.45318e+06	762038	778444	1.04756e+06	1.3384e+06	734516	853175	732684
		2-{[3,4-dihydroxy-2,5-bis(hydroxymethyl)oxolan-2-yl]oxy}-6-(hydroxymethyl)oxane-3,4,5-triol;3-b-Galactopyranosyl glucose;6-({[3,4,5-trihydroxy-6-(hydroxymethyl)oxan-2-yl]oxy}methyl)oxane-2,3,4,5-tetrol;Allolactose;Alpha-Lactose;beta-Lactose;Cellobiose;DEAE-cellulose;D-Maltose;Epimelibiose;Fagopyritol A1;Galabiose;Galactinol;Glucinol;Glucose-1,3-mannose oligosaccharide;Inulobiose;Isomaltose;Kojibi…	-3.54119436404083;-3.54119436404083;-3.54119436404083;-3.54119436404083;-3.54119436404083;-3.54119436404083;-3.54119436404083;-3.54119436404083;-3.54119436404083;-3.54119436404083;-3.54119436404083;-3.54119436404083;-3.54119436404083;-3.54119436404083;-3.	MS1 mz matched	381.077	343.329	145699	152952	80822.5	67957.6	79024	159393	86526.2	160236	71710.7	178500	174041	132987	133242	167860	116803
Ile-Trp	0.39165			MS2 reverse	381.186	124.489	62306.3	51069.2	50538.8	59767.5	198084	99806	121362	105734	57758.6	3275.01	1544.66	3794.67	2622.69	1017.68	2919.1
1-Stearoyl-sn-glycerol	0.30135			MS2 reverse	381.298	34.6545	44575.1	41317.8	46699.7	64118.1	41931.9	57060.3	53166.3	55521.5	57833.3	36447.4	37051	42840	55291.7	48078.5	46591.1
24,25-Hydroxyvitamin D3	0.3027			MS2 reverse	381.312	81.968	8836.03	10873.9	6844.33	2391.27	2996.08	6726.68	4083.32	7564.38	7961.15	9014.21	6241.08	6938.83	5619.3	8343.57	7592.09
		Ajaconine;pelline	-13.9180394492784;-13.9180394492784	MS1 mz matched	382.233	181.583	2995.57	2911.24	3325.46	4760.62	4245.87	4391.81	3906.15	4090.18	4235	825.422	1981.37	1048.2	1134.62	1263.93	847.09
		Canbisativine	-17.6596	MS1 mz matched	382.292	158.754	3757.79	4358.08	3871.36	3853.05	3149.85	4652.95	4128.15	5792.08	5074.69	3287.61	1162.72	2892.75	2934.07	3264.14	2195.2
		Loratadine;2-Methoxyestradiol-17beta 3-sulfate	4.89500307767216;4.38655484185944	MS1 mz matched	383.147	158.408	14580.9	12302.8	13028.3	5516.53	1553.42	2586.17	2130.4	3115.38	10387.8	5066.96	6924.58	29669.8	40655.8	25532.8	16010.6
		Cefacetrile;S-Sulfanylglutathione	7.35608779341724;-2.65442954982189	MS1 mz matched	384.024	439.607	12460.4	11796.9	11109.2	2001.53	2508.02	6449.22	19014.6	34655.6	4784.29	24870.1	32446.2	34863.2	35102.6	60417.6	38340.2
				Unmapped	384.063	363.104	103138	104521	111836	86749.4	97389.3	83451.3	90589.7	169339	80573.4	107221	125714	93487.4	93256.8	79175.9	88336.3
Pantoprazole	0.37775			MS2 reverse	384.079	376.529	8684.09	9407.78	8524.76	9511.59	10440.2	12231.8	11138.3	10067	11123.7	10501.6	8904.98	10897	11373.7	10159.9	11331.7
		Pantoprazole;Tetraphenylarsonium	7.48391047144728;-0.261043374788957	MS1 mz matched	384.093	39.621	13683	12876.6	14337.2	8133.86	8299.28	9519.43	8419.24	6466.76	10783.6	18544.1	14813.6	16392.6	13955.2	14541.5	18491.3
		13-Oxocryptopine;Gravacridonediolacetate;Fluazifop butyl	-12.7562763093345;-12.7562763093345;-6.26412037139664	MS1 mz matched	384.142	286.935	147191	124101	135485	126476	124220	127504	133563	134703	112451	173547	165121	173317	174396	166411	175124
				Unmapped	384.77	37.042	41032.9	35294.9	32124.1	4140.33	5423.24	11544.3	7883.2	9245.84	10359	62374	88913.7	60211.9	56283.1	58222.3	60868.3
S-Adenosyl-L-homocysteine	0.9965			MS2 forward	385.126	358.777	159201	186437	174339	130825	94939.5	127531	156082	126927	101861	119254	116766	173441	229420	146224	175432
Acetyl-DL-Leucine	0.49905			MS2 reverse	385.171	241.594	2547.48	2885.83	2386.84	6441.3	5750.57	5068.72	3925.05	4184.29	4072	756.739	862.667	1047.26	568.192	2511.26	1147.25
		Calpeptin	1.1043	MS1 mz matched	385.21	26.888	6417.31	6321.99	5792.96	1573.56	4613.42	5576.91	3371.96	4349.05	4143.82	9106.46	8574.05	9196.89	10097.5	10176.3	9724.63
		Felodipine;Ibutilide	-2.37863496547323;21.8246341458272	MS1 mz matched	385.253	337.71	27711.8	21706.4	20826.6	24650.1	21408.7	29452.3	24810.9	24422.6	26202.5	20373.4	20704.7	20911	28643.5	22182	29773.7
		Fosphenytoin;Fosphenytoin	19.598430910921;19.598430910921	MS1 mz matched	385.272	39.774	2.6905e+06	2.56903e+06	2.52738e+06	1.12496e+06	1.28235e+06	1.67391e+06	1.67573e+06	1.9835e+06	1.52484e+06	4.1725e+06	3.45101e+06	3.21491e+06	3.2618e+06	3.42214e+06	3.30678e+06
		3,4,5-trihydroxy-6-[2-hydroxy-3-methoxy-5-(3-oxobut-1-en-1-yl)phenoxy]oxane-2-carboxylic acid;3,4,5-trihydroxy-6-[2-hydroxy-6-methoxy-4-(3-oxobut-1-en-1-yl)phenoxy]oxane-2-carboxylic acid;3,4,5-trihydroxy-6-[3-hydroxy-2-methoxy-4-(3-oxobut-1-en-1-yl)phenoxy]oxane-2-carboxylic acid;3,4,5-trihydroxy-6-[3-hydroxy-2-methoxy-6-(3-oxobut-1-en-1-yl)phenoxy]oxane-2-carboxylic acid;3,4,5-trihydroxy-6-[4-(…	7.62351790223711;7.62351790223711;7.62351790223711;7.62351790223711;7.62351790223711;7.62351790223711;7.62351790223711;7.62351790223711;7.62351790223711;7.62351790223711;7.62351790223711;1.89936389516322;1.89936389516322;1.89936389516322;1.89936389516322;1.89936389516322;1.89936389516322;1.89936389516322;1.89936389516322	MS1 mz matched	385.34	183.163	5172.88	4263.6	3469.84	6129.84	4751.46	5878.65	3981.46	5321.42	5110.39	2686.79	2481.62	2704.29	2289.56	2927.14	3254.35
				Unmapped	386.039	148.929	8700.89	8380.88	7479.01	1159.86	753.498	701.511	1497.21	1731.98	683.831	13757.3	11986.7	13361.2	11380.3	15413.9	12762.3
		3,4,5-trihydroxy-6-[(5-hydroxy-2,2-dimethyl-2H-chromen-6-yl)oxy]oxane-2-carboxylic acid;3,4,5-trihydroxy-6-[(5-hydroxy-2,2-dimethyl-2H-chromen-7-yl)oxy]oxane-2-carboxylic acid;3,4,5-trihydroxy-6-[(6-hydroxy-2,2-dimethyl-2H-chromen-5-yl)oxy]oxane-2-carboxylic acid;3,4,5-trihydroxy-6-[(7-hydroxy-2,2-dimethyl-2H-chromen-5-yl)oxy]oxane-2-carboxylic acid;3,4,5-trihydroxy-6-[1-(4-methoxy-1-benzofuran-5…	-1.98907539474067;-1.98907539474067;-1.98907539474067;-1.98907539474067;-1.98907539474067;-1.98907539474067;-1.98907539474067;-1.98907539474067;-1.98907539474067;-1.98907539474067;-1.98907539474067;-1.98907539474067;-1.90160188224579	MS1 mz matched	386.144	368.127	17914.2	15196.2	12438.8	9576.07	8449.92	15530.8	15739	14654.9	13216.9	16920.5	17104.6	16866.2	16400.4	21598.3	19996.6
		(-)-Epigallocatechin sulfate;	2.29184346641653;	MS1 mz matched	386.324	157.865	77828.2	76204.1	83134.2	53819.1	56406	74511	52167.7	62457.7	68359.6	111902	97665.8	93550	92867.6	96061.9	72936.1
		Gingerenone B;Isogingerenone B;Porson;Burseran;(+)-Eudesmin	0.158996122864972;0.158996122864972;0.158996122864972;0.258951366019982;0.258951366019982	MS1 mz matched	387.182	36.927	486460	387948	404007	74340.4	59547.4	74739.7	48726.7	5969.15	85207.6	1.00049e+06	1.01127e+06	906060	762976	1.51365e+06	846628
				Unmapped	387.966	323.741	15329.9	11223.1	16971.9	9581.81	8415.92	15761.8	12252.2	14447.3	9593.49	14837.6	18387	17863	19319.7	18292.1	20324.7
		dCDP;Nemopride	4.89853477854389;19.3624839023948	MS1 mz matched	388.179	374.354	103142	97585.4	110630	146112	148973	116577	127679	109802	136836	82865.5	64569.7	84754.6	94353.6	69591.7	96210.8
				Unmapped	388.224	164.307	5828.68	5092.23	6635.4	1940.4	1212.55	2477.31	2691.2	2716.1	2513.05	9238.44	3713.81	6428.39	21647.7	10110.7	27476.9
		Octaethylene glycol;Spiromesifen	-8.8668831865698;7.02295750779177	MS1 mz matched	388.251	86.6455	437227	342034	303052	58572.7	40006.4	124596	82582.9	97235	87535.4	84126.2	83797	83707.4	165323	267936	179338
		2-Hydroxymyristoylcarnitine;3-hydroxytetradecanoyl carnitine;Apholate	6.52365081078099;6.52365081078099;1.29098723081477	MS1 mz matched	388.304	183.723	33427.8	29294.2	34813.2	16112.9	19516.8	19180.2	17684.6	18435.8	17583	47026.1	36448.8	43321	47147.9	48743.1	39803.7
Oxyphencyclimine	0.49995			MS2 reverse	389.183	374.229	21748.8	18055.4	23620.5	28108.2	23882.2	27868	23389	17158.2	24259.1	12795.5	13932.1	11676	19358.4	13823	15834.1
		3,4,5-trihydroxy-6-(1-oxo-1H-isochromene-3-carbonyloxy)oxane-2-carboxylic acid;6-[(3-formyl-1-oxo-1H-isochromen-5-yl)oxy]-3,4,5-trihydroxyoxane-2-carboxylic acid;6-[(3-formyl-1-oxo-1H-isochromen-6-yl)oxy]-3,4,5-trihydroxyoxane-2-carboxylic acid;6-[(3-formyl-1-oxo-1H-isochromen-7-yl)oxy]-3,4,5-trihydroxyoxane-2-carboxylic acid;Bepridil	-10.9206668159679;-10.9206668159679;-10.9206668159679;-10.9206668159679;18.8387108751325	MS1 mz matched	389.263	153.324	6793.57	7818.61	4136.08	5039.76	4146.67	10592.9	6979.77	5893.97	4666.33	6144.62	6434.58	4899.42	7974.35	6439.28	12727.9
Clozapine	0.49425			MS2 reverse	390.146	286.7	25733.1	15939.8	20842.7	21399.6	18875.5	17667.3	22082.2	20725.4	18606.4	31201.2	25708.2	22847.6	25019.3	26887	28935.1
		Hetacillin;Hetacillin	1.98025945548478;2.04938622497113	MS1 mz matched	390.142	41.066	3630.74	3922.96	3357.18	4350.08	6198.15	5526.85	3449.46	5193.54	4557.1	603.663	457.692	331.989	797.266	243.288	558.732
				Unmapped	390.355	50.199	36605.2	28176.4	33723.5	51509.4	35578.6	48076.8	47808.7	54220.2	49250.3	7868.87	6340.84	7282.49	3597.25	5744.36	6311.34
				Unmapped	390.991	321.291	35143.1	28741.3	31166.8	37655.6	34673.1	35044.4	35320.3	32067.5	30700.2	32609.8	20952.8	31933.1	38236.1	30021.9	36271.3
		Cotinine glucuronide;Dibenzo[h,rst]pentaphene	2.69504997499164;7.95171717326469	MS1 mz matched	391.092	235.488	44101.2	33719.3	37929.4	37347.6	36387.5	36768.1	34648.2	34467.7	40114.5	35874.3	30999.5	35980.6	37276.6	37377	40527.7
		3,4,5-trihydroxy-6-[(5-hydroxy-2,2-dimethyl-2H-chromen-6-yl)oxy]oxane-2-carboxylic acid;3,4,5-trihydroxy-6-[(5-hydroxy-2,2-dimethyl-2H-chromen-7-yl)oxy]oxane-2-carboxylic acid;3,4,5-trihydroxy-6-[(6-hydroxy-2,2-dimethyl-2H-chromen-5-yl)oxy]oxane-2-carboxylic acid;3,4,5-trihydroxy-6-[(7-hydroxy-2,2-dimethyl-2H-chromen-5-yl)oxy]oxane-2-carboxylic acid;3,4,5-trihydroxy-6-[1-(4-methoxy-1-benzofuran-5…	-1.98907539474067;-1.98907539474067;-1.98907539474067;-1.98907539474067;-1.98907539474067;-1.98907539474067;-1.98907539474067;-1.98907539474067;-1.98907539474067;-1.98907539474067;-1.98907539474067;-1.98907539474067;-1.90160188224579	MS1 mz matched	391.1	368.163	69134.6	49618.2	47455	34816.6	31545.5	51297.5	50674.2	67443.7	35092.1	73955.6	72816.4	73235.7	72565.2	83008	68001
Dioctyl phthalate	0.999			MS2 forward	391.282	32.613	140791	191091	155126	1.89472e+06	437027	3.94752e+06	2.00127e+06	195813	249199	336297	302865	158181	1.01274e+06	509034	2.86632e+06
		2,3,4,5,6-Penta-O-acetyl-D-glucose;Monotropein;Monotropein	-21.2635519917233;-21.2635519917233;-21.2635519917233	MS1 mz matched	391.34	41.661	781011	717179	638588	1.4044e+06	1.37241e+06	1.11184e+06	971928	1.20534e+06	1.09364e+06	31689.8	29211.5	26147.3	36507.6	30371.6	13557.2
		Proacaciberin	-22.4979	MS1 mz matched	392.143	237.098	7693.39	4724.77	7120.51	6086.65	3882.02	7481.74	5540.27	6060.06	5048.43	5248.84	5735.53	6170.85	5989.41	5451.25	5623.56
		Glucoconringiin;Glucoconringiin	-23.099012557095;-23.3544899009012	MS1 mz matched	392.406	25.874	12171.9	12025.1	14347	3889.18	3822.28	11072.7	7888.73	7133.36	8467.22	12654.8	6481.69	6769.25	7322.92	10574.6	5387.18
				Unmapped	392.903	292.297	9490.5	7444.34	9628.5	6076.94	6765.29	7784	9661.14	8715.27	6141.82	12040.5	10630.3	9461.2	10061.3	12835.3	12096.3
		O-Desmethylcarvedilol;Sparfloxacin	-5.67758757494697;13.7204653131308	MS1 mz matched	393.171	137.591	760509	669186	727133	348495	279550	501133	521294	551651	613401	1.5605e+06	1.67235e+06	1.2445e+06	1.51204e+06	2.52742e+06	1.26563e+06
		Sparfloxacin;Sparfloxacin	-2.54229078403227;-2.54994058632404	MS1 mz matched	393.171	84.55	1.43208e+07	1.13004e+07	1.56607e+07	4.10525e+06	4.99183e+06	1.22742e+07	1.02027e+07	1.31002e+07	7.64758e+06	3.0701e+07	2.40983e+07	2.35978e+07	3.26561e+07	4.22877e+07	2.46754e+07
				Unmapped	394.294	158.475	3411.35	3504.56	3709.14	1131.79	871.116	2029.26	1897.35	1163.86	2097.32	3735.97	5928.91	6802.08	5920.43	3532.56	5336.38
				Unmapped	395.023	273.699	14871.5	8686.49	10115.9	1344.65	1599.33	7426.38	5770.99	8563.32	3898.11	26552.8	22457.6	21125.2	22088.6	23489.3	16753.2
		2-(2,5-dihydroxy-4-methoxyphenyl)-3,5,6,7-tetrahydroxy-3,4-dihydro-2H-1-benzopyran-4-one;3-(2,5-dihydroxy-4-methoxyphenyl)-1-(2,3,4,6-tetrahydroxyphenyl)propane-1,2-dione;3,5,7-trihydroxy-6-methoxy-2-(2,3,4-trihydroxyphenyl)-3,4-dihydro-2H-1-benzopyran-4-one;3,5,7-trihydroxy-6-methoxy-2-(2,4,5-trihydroxyphenyl)-3,4-dihydro-2H-1-benzopyran-4-one;3,5,7-trihydroxy-6-methoxy-2-(3,4,5-trihydroxyphenyl…	17.7624773533123;17.7624773533123;17.7624773533123;17.7624773533123;17.7624773533123;4.28487567439336	MS1 mz matched	395.04	200.481	5408.59	4958.48	4877.76	3783.43	5702.83	4872.4	4232.54	5149.09	4566.62	4928.29	4194.88	3998.55	4149.36	5465.05	5006.64
				Unmapped	395.272	43.903	20242.6	20858	16200	6636.84	11037.6	14608.3	11026.1	17824.3	34608.5	10593.7	12213.5	11339.2	26575.5	15872.3	6149.91
		1-(3-Methyl-2-butenoyl)-6-apiosylglucose;	-24.826369078766;	MS1 mz matched	395.361	33.3005	6665.45	8122.48	8311.95	4914.77	5393.36	5587.05	4769.89	6557.62	4824.28	9535.31	6020.77	9894.51	12279.5	12573.8	11050.6
				Unmapped	395.523	273.587	3378.32	2612.46	2042.02	173.776	190.006	2222.02	1151.08	1391.24	920.304	5073.66	4200.46	4191.8	3906.15	5601.63	3858.71
		Gonyautoxin II;Gonyautoxin VI;Gonyautoxin 2;Gonyautoxin 6	-11.9818185956644;-11.9818185956644;-12.2347565733907;-12.2347565733907	MS1 mz matched	396.344	47.193	10526.7	10110.6	9040.16	11314.8	5453.38	11457.9	11586.6	11255.5	10602.3	6504.57	8699.9	5250.85	4514.04	5920.29	2477.86
		12alpha-Hydroxymunduserone;3'-Hydroxy-4',5',7,8-tetramethoxyflavone;4'-Hydroxy-5,6,7,8-tetramethoxyflavone;5,8-Dihydroxy-3-(4-hydroxybenzyl)-7-methoxy-4-chromanone 8-acetate;5-Hydroxy-3',4',7,8-tetramethoxyflavone;5-hydroxy-3,6,7,8-tetramethoxy-2-phenyl-4H-chromen-4-one;7-Hydroxy-3',4',5,6-tetramethoxyflavone;Aflatoxin ExB2;Chrysoobtusin;Cellobiote	24.4260589007229;24.4260589007229;24.4260589007229;24.4260589007229;24.4260589007229;24.4260589007229;24.4260589007229;24.4260589007229;24.4260589007229;8.09804555054049	MS1 mz matched	397.077	257.926	11804.6	10751.1	10434.6	12460.3	13946.4	12898	11403.1	12410.7	11407.4	13549.7	10554.3	10118.6	10691.6	16399.2	12019.4
		1-(3-Methylbutanoyl)-6-apiosylglucose;Gartanin	-2.07995108992478;12.71641340448	MS1 mz matched	397.162	624.81	461179	268542	395558	144372	51372.1	233959	291043	295824	105183	492210	405862	430491	396437	371852	153639
		1-(3-Methylbutanoyl)-6-apiosylglucose;Gartanin	-1.51806139019323;13.2783114181536	MS1 mz matched	397.163	376.678	126266	164248	166684	97524.3	106975	323017	119143	182065	106389	144935	164440	193402	164696	177833	153038
Famciclovir	0.35565			MS2 reverse	398.057	368.201	4670.43	3461.55	2787.52	3646.63	3416.2	3377.71	3541.4	4013.45	3280.35	3548.3	3700.93	3573.38	2071.64	4112.19	3086.18
		[2-hydroxy-6-methoxy-4-(3,5,7-trihydroxy-5H-chromen-2-yl)phenyl]oxidanesulfonic acid;[2-methoxy-4-(3,5,6,7-tetrahydroxy-8aH-chromen-2-yl)phenyl]oxidanesulfonic acid;Solanidine	-13.2038859386662;-13.2038859386662;-24.5292064998572	MS1 mz matched	398.325	157.061	1.21579e+06	1.14532e+06	1.3388e+06	755107	814105	1.24137e+06	778611	966161	1.80259e+06	1.64996e+06	1.59427e+06	1.57384e+06	1.60607e+06	1.33987e+06	1.0217e+06
		3',4',5',7,8-Pentamethoxyflavan;4-Acetylzearalenone;6'-O-Formylmarmin;Casegravol isovalerate;Quassinol;LY395153	-20.2369915388109;-20.2369915388109;-20.2369915388109;-20.2369915388109;-20.2369915388109;-2.22129174786383	MS1 mz matched	399.108	252.424	14294.3	13593.8	15406.4	30828	15838	25395.1	14691.7	14401.7	24779.1	17293.8	24704	17457.6	17407.3	12863.5	28854.5
		Methyl acrylate-divinylbenzene, completely hydrolyzed, copolymer;S-Adenosyl-4-methylthio-2-oxobutanoate	1.63746199908023;8.44256937848976	MS1 mz matched	399.117	155.965	14578.6	13567.4	11796.8	9937.27	8542.7	11121.9	9047.6	12499.9	14649	16449.6	12803.1	12645.9	13234	13934.2	12286
		Nitrovin	11.9351	MS1 mz matched	399.249	41.9375	17243.2	15785.7	11856.6	8130.02	5533.28	8366.89	17759.9	9392.94	11955.4	24684.1	16668.2	9708.67	22325.4	22592.7	27084.5
				Unmapped	400.119	34.298	22400.1	23698.4	26309.5	23619	27105.3	31912.2	29941.4	32192.3	34326.9	18036.1	13633.4	16083.9	16316.4	13310.7	18805.4
L-Palmitoylcarnitine	0.9938			MS2 forward	400.341	155.967	3.98765e+06	3.69851e+06	4.20559e+06	2.86543e+06	2.93559e+06	3.71587e+06	2.97421e+06	3.91422e+06	5.27168e+06	5.86796e+06	4.47793e+06	4.04939e+06	4.58695e+06	4.88219e+06	3.6805e+06
				Unmapped	400.9	321.333	115477	98838.8	97710.2	105221	96387.4	100482	105500	108457	86171.6	106445	91507.5	92791.2	95593.7	99482.2	97728
		Carbenicillin;Carbenicillin	-4.11808284372687;-4.23181233180866	MS1 mz matched	401.076	26.5735	9190.63	9627.89	10025.7	12559.3	12521.5	14456.1	10728.1	14389.2	12822.4	1557.08	1346.84	1557.86	900.875	1599.64	1454.46
		(R)-Byakangelicinn 2'-(3-methylbutanoate);3,4,5-trihydroxy-6-[1-(4-methoxyphenyl)-3-phenylpropoxy]oxane-2-carboxylic acid;Lirioresinol A;Euparotin acetate;Liatrin;(+)-Syringaresinol	-4.22754041274999;-4.22754041274999;-4.22754041274999;-4.30454358925019;-4.30454358925019;-4.30454358925019	MS1 mz matched	401.157	46.4665	61548.5	54507.8	69893.3	3075.2	3314.21	5482.04	3130.8	5685.52	6159.81	130721	129539	93617.5	97256.7	105575	135595
		Atractyloside C	4.76732	MS1 mz matched	401.248	289.845	2723.17	2880.77	3034.1	3391.11	3371.83	2965.28	3026.54	4509.83	3396.39	1833.56	2331.15	2445.17	2362.72	1590.53	2696.2
7-Oxocholesterol	0.886			MS2 forward	401.339	34.072	192682	190712	187086	93121.9	92557.9	109361	100238	100474	95723.1	373374	285996	281060	315272	305454	288165
		Triasulfuron	9.72433	MS1 mz matched	402.068	97.508	40225.1	37939.4	38292.3	24911.5	21711.3	31553.6	23711.5	32332.6	33619.1	44395.6	34894	40586.2	47534.1	44485.6	33705.9
				Unmapped	402.17	26.635	15806.8	15837.7	18438	23726.8	21360.2	25285.1	21570.2	27444	23550.6	1506.16	1148.57	1438.49	1303.24	1518.66	1394.36
		Lepidine;Lepidine C;Triptolide;Euponin;Fastigilin C;Molephantinin;Multigilin;Lariciresinol;Dibenzo-18-crown-6;(-)-Lariciresinol	17.6980350924211;17.6980350924211;21.3795472145083;21.3795472145083;21.3795472145083;21.3795472145083;21.3795472145083;21.3795472145083;21.3795472145083;21.3795472145083	MS1 mz matched	402.203	195.119	3792.13	5773.26	4449.64	1495.15	1120.82	2791.13	696.693	1707.31	2668.77	3589.15	3183.86	4721.63	6613.68	6326.19	7852.17
		Pipernonaline;Propafenone;Retrofractamide D;Propafenone	-0.274619721181971;-0.274619721181971;-0.274619721181971;-0.293084008647438	MS1 mz matched	402.23	243.67	35670.5	23454.4	24916.9	5518.84	4367.99	4787.26	10634.2	5875.37	6858.34	5843.62	4204.62	5263.08	8083.54	7131.14	8204.16
		3-hydroxypentadecanoyl carnitine;	11.0100784927537;	MS1 mz matched	402.319	181.282	3568.32	2978.19	2825.6	987.212	893.94	2285.83	790.257	2126.98	2116.31	4181.26	3872.92	3932.16	5012.48	4381.96	2633.51
		6-Hydroxy-9,9-dimethyl-5-(3-methyl-1-oxobutyl)-1-propyl-3H,9H-[1,2]-dioxolo[3',4':4,5]furo[2,3-f][1]benzopyran-3-one;Clusin;	-7.09455014194085;-7.09455014194085;	MS1 mz matched	403.173	43.621	42132.2	40151.5	38814.6	6072.09	3312	8221.65	6113	7748.37	8101.25	77036.4	111972	60142.2	67755.8	70788.6	84061.8
		3-[3,5-dihydroxy-4-(sulfooxy)benzoyloxy]-4,5-dihydroxybenzoic acid;3-hydroxy-4-(sulfooxy)-5-(3,4,5-trihydroxybenzoyloxy)benzoic acid;	4.34349209514181;4.34349209514181;	MS1 mz matched	403.282	34.67	71736.2	62686.2	67261.4	36208.2	26089.4	32225.7	32654.8	29721.5	31654.9	80685	77706.3	104840	114445	95152.5	128152
5,6alpha Epoxy-cholesterol	0.6284			MS2 forward	403.352	33.5585	25413.2	26665.5	28415.7	9325.82	13560.1	23108.3	37283.5	15678.6	17230	46193.9	32218.5	32164.5	41868.4	13156.2	42035.6
		N-Acetyl-9-O-lactoylneuraminic acid;	20.7001805449903;	MS1 mz matched	404.128	361.874	162162	126508	182494	129393	121832	158120	131129	132967	130738	141160	155588	130020	110453	123427	124585
		Perphenazine;Perphezine	-20.3875241451173;-20.3604875127534	MS1 mz matched	404.14	200.502	62609.8	45309.7	50244.3	26834.3	33645.1	42499.2	65497.1	57259.3	31442.3	50592.3	54192.6	48720.2	69634.2	97000.6	103653
		Benthiavalicarb isopropyl	-3.14835	MS1 mz matched	404.14	157.861	16034.3	14596.6	13865.3	9264.49	13459.5	12503.1	19606.9	16375.9	11296.4	10680.1	7100.04	13237.9	15976.6	15540.2	18746
		Gingerenone B;Isogingerenone B;Porson;Burseran;(+)-Eudesmin	0.158996122864972;0.158996122864972;0.158996122864972;0.258951366019982;0.258951366019982	MS1 mz matched	404.205	37.621	62979.1	47249.1	54054.1	4592.91	4769.65	9002.69	5845.64	5346.27	8428.24	145775	96286	115735	92876.5	197293	94562.6
				Unmapped	404.313	47.6235	14502	16666.5	15472	17906.6	17525.5	22040.9	18698.1	17444.3	18132.7	12052.7	11646.1	9732.17	8500.19	9240.48	8368.43
Uridine 5'-diphosphate (UDP)	0.9986			MS2 forward	405.006	414.747	71168	68042	53486.8	43557.8	40931.6	76635.8	59197.7	81701.9	37917.6	95824.1	83741.6	86618.1	149819	89356.5	81571.4
		Glycerol tribenzoate;Sulfinpyrazone	-3.67063748079336;12.384950491087	MS1 mz matched	405.125	33.631	2875.49	2401.74	2462.78	1799.26	1026.72	2263.2	2224.53	2964.68	2266.34	4815.85	2771.5	2078.15	2606.69	3288.92	2826.52
Erucic acid	0.36555			MS2 reverse	405.262	32.918	6387.07	7825.89	8139.9	27619.7	2790.13	6222.2	3669.13	4466.04	4870.07	8922.32	8284.63	48029.6	8406.3	14624.5	8182.18
N-Acetyl-D-lactosamine	0.47115			MS2 reverse	406.123	286.727	45764.2	35011.6	43076.6	35431	34354.5	35961.1	39541.5	36981.2	29702.7	55747.8	48371.7	44304	47442	49999.9	52540.8
Bumetanide	0.31235			MS2 reverse	406.143	200.464	1770.47	1594.18	1852.69	525.368	862.276	1137.87	1645.18	2195.86	1288.24	1940.89	1232.85	1449.96	2058.15	3132.59	2317.37
		10,11-Epoxy-3-geranylgeranylindole;Emindole SB	5.68315276073964;5.68315276073964	MS1 mz matched	406.306	164.438	9533.25	7991.09	9986.81	7708.84	7297.97	7991.84	8105.61	8450.04	7876.83	9673.32	8672.92	8708.77	12153.6	9960.33	8203.21
		3,4,5-trihydroxy-6-[(5-hydroxy-2,2-dimethyl-2H-chromen-6-yl)oxy]oxane-2-carboxylic acid;3,4,5-trihydroxy-6-[(5-hydroxy-2,2-dimethyl-2H-chromen-7-yl)oxy]oxane-2-carboxylic acid;3,4,5-trihydroxy-6-[(6-hydroxy-2,2-dimethyl-2H-chromen-5-yl)oxy]oxane-2-carboxylic acid;3,4,5-trihydroxy-6-[(7-hydroxy-2,2-dimethyl-2H-chromen-5-yl)oxy]oxane-2-carboxylic acid;3,4,5-trihydroxy-6-[1-(4-methoxy-1-benzofuran-5…	-1.98907539474067;-1.98907539474067;-1.98907539474067;-1.98907539474067;-1.98907539474067;-1.98907539474067;-1.98907539474067;-1.98907539474067;-1.98907539474067;-1.98907539474067;-1.98907539474067;-1.98907539474067;-1.90160188224579	MS1 mz matched	407.071	368.201	11126.3	8459.52	8412.79	5953.4	6245.66	9767.68	9624.25	10105.6	5869.51	12097.4	12924.6	11956.2	13234.8	12734	11065.7
		(E)-Oxyresveratrol 3'-O-b-D-glucoside;(R)-Apiumetin glucoside;2-{3-[(E)-2-(2,4-dihydroxyphenyl)ethenyl]-5-hydroxyphenoxy}-6-(hydroxymethyl)oxane-3,4,5-triol;2-{4-[(E)-2-(3,5-dihydroxyphenyl)ethenyl]-3-hydroxyphenoxy}-6-(hydroxymethyl)oxane-3,4,5-triol;3,4,5-trihydroxy-6-{3-hydroxy-5-[2-(2-hydroxyphenyl)ethyl]phenoxy}oxane-2-carboxylic acid;3,4,5-trihydroxy-6-{3-hydroxy-5-[2-(3-hydroxyphenyl)ethyl…	-8.32819572282782;-8.32819572282782;-8.32819572282782;-8.32819572282782;-8.32819572282782;-8.32819572282782;-8.32819572282782;-8.32819572282782;-8.32819572282782;-8.32819572282782;-8.32819572282782;-8.32819572282782;-8.32819572282782;-8.32819572282782;-8.	MS1 mz matched	407.131	176.112	18805.3	15267.5	11373.4	20720	14818.9	11836.6	20302.8	12218.2	15106.8	15072.5	19549.4	18871.4	16979.9	17068.3	19683.9
		Sitagliptin;	7.34528912200258;	MS1 mz matched	408.121	236.778	38306.5	23016.3	24072.7	26528.6	22279.8	30221.9	30375.8	31611.5	25600.5	31210.9	24664.2	30164.3	36771.8	33733.3	35454.2
				Unmapped	408.291	144.59	3884.24	3736.04	2627.8	2011.69	3730.92	5937.89	2667.46	6383.03	3446.25	3936.06	3226.85	2658.68	1580.18	2629.03	3216.76
		Sitagliptin;Flazasulfuron	18.5255292236255;-9.70797036576475	MS1 mz matched	408.321	163.098	92385.7	83444	94446.7	62667	62242	70838.4	64256.2	67127.2	61226.5	117289	107993	106537	124881	129668	115368
		2,3,4,5,6-Penta-O-acetyl-D-glucose;Monotropein;Monotropein	-21.2635519917233;-21.2635519917233;-21.2635519917233	MS1 mz matched	408.365	41.2775	140960	137463	128065	267941	233911	217743	176046	213238	217966	14949.5	807.768	8342.82	9685.46	16477.2	3063.96
Batyl Alcohol	0.36975			MS2 reverse	411.284	104.937	5461.36	5068.05	5969.05	4778.34	10525.7	10717.5	8300.03	11999.6	9281.8	2834.01	1557.43	3077.52	2297.77	695.331	2771.61
		(3beta,22E,24R)-23-Methylergosta-5,7,22-trien-3-ol;(3beta,5alpha,22E,24S)-Stigmasta-7,22,25-trien-3-ol;(4alpha,5alpha)-4,14-Dimethyl-9,19-cyclocholest-20-en-3-one;22-Dehydroclerosterol;28-Norcyclomusalenone;4,4-Dimethylcholesta-8,14,24-trienol;5-Dehydroavenasterol;Corbisterol;Delta 8,14 -Sterol;Stigmasta-4,6-dien-3-one;4,4-Dimethyl-5alpha-cholesta-8,14,24-trien-3beta-ol;4alpha-Methyl-5alpha-ergos…	-0.36041975426633;-0.36041975426633;-0.36041975426633;-0.36041975426633;-0.36041975426633;-0.36041975426633;-0.36041975426633;-0.36041975426633;-0.36041975426633;-0.36041975426633;-0.443031142084852;-0.443031142084852;-0.443031142084852	MS1 mz matched	411.355	180.268	4620.83	3837.33	4293.71	6018.17	6211.4	6613.9	5671.35	6369.22	5606.93	2180.97	2089.46	2162.35	1948.01	2169.36	2234.2
				Unmapped	412.11	409.032	35332.7	42020.1	21689.3	13174	11167.1	12658.6	21080.9	50492.3	13588.9	139912	87915.7	70187.3	55820.8	131705	42292.9
		Tryptophyl-Tyrosine;Tyrosyl-Tryptophan;Isatidine	18.5039920264909;18.5039920264909;-8.44311424530624	MS1 mz matched	412.127	286.7	6530.61	4679.84	6286.58	5827.87	5868.41	5481.72	5368.9	5091.86	4774.36	6826.89	5790.33	6771.77	7859.14	7018.86	7259.78
		Gonyautoxin I;Gonyautoxin IV;Gonyautoxin 1	-22.141593006417;-22.141593006417;-23.3570804317793	MS1 mz matched	412.339	154.974	71792.2	67808	68862.4	40342.2	37028.1	86264.1	40804.2	67231.2	74999.1	103306	101994	87788.6	89216.6	76207.5	69414.3
		Mesuagin;Loganin	3.2710770644862;-11.7902584783036	MS1 mz matched	413.136	176.121	4543.49	3013	2699.17	4613.94	3801.84	3770.76	4379.28	2780.4	3955.94	4617.21	6183.53	5265.77	4456.18	4804.68	4911.56
		Cotinine glucuronide;Dibenzo[h,rst]pentaphene	2.69504997499164;7.95171717326469	MS1 mz matched	413.153	235.519	11720.4	6691.98	8224.15	5674.04	6879.56	7100.78	7754.56	8149.94	6779.98	11248.8	6131.97	8169.39	7209.12	7931.79	8472.74
		Boviquinone 4;	7.98595338450499;	MS1 mz matched	413.265	151.485	2662.29	3803.25	3139.24	13308.4	2610.76	4958.58	3512.92	3872.21	26722.6	30737.7	4734.61	3277.93	26724.5	2352.36	13360.9
		Geniposidic acid;Secologate;Swertiamarin;Geniposidic acid;Gardoside	0.267136898778084;0.267136898778084;0.267136898778084;0.267136898778084;0.267136898778084	MS1 mz matched	413.302	30.963	132347	126362	139396	104115	99773.8	108021	114250	108735	110432	192814	164864	183567	196214	139289	207149
		Ziprasidone;Ziprasidone	3.75167096111619;4.72034864505726	MS1 mz matched	413.938	35.621	4788.09	4585.91	4054.05	9448.9	10341.9	8734.43	10159.1	9059.72	9252.65	28.253	0	85.6389	0	0	0
				Unmapped	413.996	273.744	43793.4	31060.7	40871.3	17198.1	18366.9	28258.9	30335.5	33229.4	19386.3	56435.8	53812.6	53609.6	54025.6	58922.2	50379
		{2-[4-(4-chloro-1,2-diphenylbut-1-en-1-yl)phenoxy]ethyl}(methyl)amine;N-desmethyltoremifene;Linopirdine	-13.5291460152078;-13.5291460152078;-8.94755073574196	MS1 mz matched	414.158	438.349	55900.9	44985.7	41848.4	34387.5	29913.7	46114.5	49409.3	76062.6	41239.2	70186.2	90269.6	66093.3	53427.7	74823.1	60556.3
		Simmondsin;	-23.9762794674008;	MS1 mz matched	414.318	179.047	29652	27640	29555.4	21313.4	24042	21640.3	20436.3	21751.3	26558.7	35221.3	26490.2	36833.6	43141.8	36569.9	38165.4
		Heptadecanoyl carnitine;	-8.48916337008357;	MS1 mz matched	414.355	154.353	91099.7	83381.2	83894.4	55014.2	50485.5	97884.3	51074	82565.8	93691.5	144398	107862	107733	115964	126435	104979
		2-Oxoclopidogrel;	2.96014753368308;	MS1 mz matched	414.741	292.438	39366	25079.6	33875.1	14505.8	16609.9	25710.4	31150.9	35474.6	20783.4	51518.3	51959.6	45956.7	47314.2	57330.2	41625.3
		Flusulfamide	15.5088	MS1 mz matched	414.952	321.333	227626	181064	190596	217182	207472	217570	190693	199959	198957	186169	143611	159029	199985	181890	199155
		Sparfloxacin;Sparfloxacin	-2.54229078403227;-2.54994058632404	MS1 mz matched	415.152	81.683	80751.2	57904.1	63402.7	19073.3	48495	54752.8	105445	116121	36234.4	98062.6	230903	223503	87472.5	161238	135267
		4-O-Methylmelleolide;Armillarin;Armillaripin;Clausarinol;Eplerenone;Magnoshinin;Eplerenone;Estra-1,3,5(10)-triene-3,6alpha,17beta-triol triacetate;Estra-1,3,5(10)-triene-3,6beta,17beta-triol triacetate	-7.81908946697882;-7.81908946697882;-7.81908946697882;-7.81908946697882;-7.81908946697882;-7.72565802083258;-7.72565802083258;-7.72565802083258;-7.72565802083258	MS1 mz matched	415.209	35.621	1.53704e+06	1.45785e+06	1.45433e+06	2.80501e+06	2.27578e+06	2.8736e+06	2.63273e+06	2.85677e+06	2.5858e+06	20978	11503.2	20835	27196.9	12171.4	30468
		Rupatadine;ltriben	10.7772136406343;18.3053839023612	MS1 mz matched	416.194	324.593	52411	32910.9	38673.9	19265.9	16927	38728.8	22530.7	58576.1	19677.4	58001.2	63140.1	52924.1	46979.2	77846	51512.5
				Unmapped	416.211	277.442	4445.12	3142.96	4188.79	2951.52	2734.64	3396.6	2944.3	3756.56	3165.55	8874.37	3697.51	3920.39	4912.12	4789.03	3150.82
				Unmapped	416.222	378.618	19704.8	20136.2	17055.3	10197.6	12562.7	21297.7	17375.2	24302.9	10464.9	18336.5	20570.4	27303.9	17025.7	27246.7	16168
				Unmapped	416.257	252.106	13103.4	9304.68	10782.4	12227.3	10122.8	14478.3	11909	13602.9	9413.62	12138.7	12210.6	12083.3	14336.6	13614.2	14372.3
				Unmapped	416.283	86.861	104714	81136.4	71731.8	11319.7	12127.2	28518.5	30232.6	25124.5	21460.6	17309.6	20045.8	21739.4	39132.4	68411.1	33114.6
		2-Hydroxyhexadecanoylcarnitine;3-hydroxyhexadecanoyl carnitine;3-Hydroxyhexadecanoylcarnitine;N6-(delta2-Isopentenyl)-adenosine 5'-monophosphate	11.6440002797268;11.6440002797268;11.6440002797268;-8.6442807331106	MS1 mz matched	416.335	178.274	128665	117843	128911	83755.6	90440.6	86834.4	81579.7	91112.3	92420.5	193704	126928	171276	160172	185546	130383
		Chlorpromazine hydrochloride	-0.281432	MS1 mz matched	416.35	144.667	3982.52	2220.06	2091.21	1948.7	2611.22	2164.15	2136	3085.73	1455.8	3598.71	2333.51	3210.38	4280.81	4040	3376.52
		({5-hydroxy-8-methyl-2-oxo-4-phenyl-2H,8H-pyrano[2,3-f]chromen-8-yl}methoxy)sulfonic acid;(3-{5-hydroxy-8,8-dimethyl-2-oxo-2H,8H-pyrano[2,3-f]chromen-4-yl}phenyl)oxidanesulfonic acid;(4-{5-hydroxy-8,8-dimethyl-2-oxo-2H,8H-pyrano[2,3-f]chromen-4-yl}phenyl)oxidanesulfonic acid;Flubenzimine	-15.8358266171353;-15.8358266171353;-15.8358266171353;-7.2106198008088	MS1 mz matched	417.064	260.778	3010.43	1842.32	2152.66	1268.06	1711.33	2682.14	2463.44	2447.85	2398.21	3057.13	2777.62	2541.96	3450.55	3315.89	3150.02
		N-Acetylserotonin glucuronide;Aloesin;Podolactone B	-11.7108842601771;16.7458967478244;16.7458967478244	MS1 mz matched	417.118	241.88	3377.74	3475.15	3629.89	3995.29	4493.66	4363.8	3828.24	3435.26	4209.05	4390.78	3718.72	3149.98	3955.89	4069.75	3912.58
		3,4,5-trihydroxy-6-{[3-(6-hydroxy-7-methoxy-2H-1,3-benzodioxol-5-yl)propanoyl]oxy}oxane-2-carboxylic acid;3,4,5-trihydroxy-6-{[3-(7-hydroxy-6-methoxy-2H-1,3-benzodioxol-5-yl)propanoyl]oxy}oxane-2-carboxylic acid;6-{[6-(2-carboxyethyl)-4-methoxy-2H-1,3-benzodioxol-5-yl]oxy}-3,4,5-trihydroxyoxane-2-carboxylic acid;6-{[6-(2-carboxyethyl)-5-methoxy-2H-1,3-benzodioxol-4-yl]oxy}-3,4,5-trihydroxyoxane-2…	-4.14521959473559;-4.14521959473559;-4.14521959473559;-4.14521959473559;10.2663998904654;10.2663998904654;10.2663998904654;10.2663998904654;10.2663998904654;10.2663998904654;10.2663998904654;10.2663998904654;10.2663998904654;10.2663998904654;10.2663998904	MS1 mz matched	417.333	35.6665	103411	84089.5	89915.5	82144.4	81203.7	100173	80919.6	92940.6	92192.5	102391	86857.9	90031.1	67731.2	95901.6	66107.5
		1-(3-Methyl-2-butenoyl)-6-apiosylglucose;Aloesin;Podolactone B	-17.7497838330024;-21.8067888083535;-21.8067888083535	MS1 mz matched	417.354	41.0025	71918.2	69337.8	64835.4	124026	125794	104659	99362.2	113471	98795.1	397.676	535.95	427.243	1006.56	464	1150.69
		Pelargonidin 3-rhamnoside;Grixazone B	0.432213825994508;-15.3802439238625	MS1 mz matched	418.386	49.549	16371	15402.5	16580.8	30920.2	22872.7	26380.4	22095.5	33398.4	28743	1336.71	290.521	664.117	1376.09	1128.7	992.908
Matairesinol	0.4887			MS2 reverse	419.168	46.879	14537.6	14455.5	15244.6	1889.2	2012.82	2044.12	1916.98	2253.72	1614.79	35689.8	38655.6	24249.1	28890	26948.1	32957.2
		3-[3,5-dihydroxy-4-(sulfooxy)benzoyloxy]-2,4,5-trihydroxybenzoic acid;3-hydroxy-4-(sulfooxy)-5-(2,3,4,5-tetrahydroxybenzoyloxy)benzoic acid;5-[3,5-dihydroxy-4-(sulfooxy)benzoyloxy]-2,3,4-trihydroxybenzoic acid;3alpha,12alpha-Dihydroxy-5beta-pregn-20-one diacetate	-9.6404322462738;-9.6404322462738;-9.6404322462738;9.72477472186119	MS1 mz matched	419.276	242.287	2106.24	2596.88	2258.43	2792.58	1624.56	2645.38	2733.1	1700.04	1746.04	2685.09	2398.88	2518.86	3211.15	2687.66	2468.81
		Geniposidic acid;Secologate;Swertiamarin;Geniposidic acid;Gardoside	0.267136898778084;0.267136898778084;0.267136898778084;0.267136898778084;0.267136898778084	MS1 mz matched	419.312	33.66	31524.3	34604.7	34088.4	25492.5	23806.5	31016.8	24399.6	33277	33675.9	44425.2	52121.8	30120.2	29685.5	517800	28562.8
		Kaempferol 3-alpha-L-arabinofuranoside;Kaempferol 3-O-arabinoside;Salvianolic acid G;Scutellarein 6-xyloside;3alpha,7alpha-Dihydroxy-5beta-cholestan-26-al;7alpha,12alpha-Dihydroxy-5beta-cholestan-3-one;7alpha,12alpha-Dihydroxy-5alpha-cholestan-3-one;17alpha,20alpha-Dihydroxycholesterol;20alpha,22beta-Dihydroxycholesterol;7alpha,27-Dihydroxycholesterol;(24S)-Cholest-5-ene-3beta,7alpha,24-triol;Cho…	-16.4933313159601;-16.4933313159601;-16.4933313159601;-16.4933313159601;-1.67326130818633;-1.67326130818633;-1.67326130818633;-1.67326130818633;-1.67326130818633;-1.67326130818633;-1.67326130818633;-1.67326130818633	MS1 mz matched	419.349	32.862	415971	509956	465111	37488.9	18451.8	25193.3	57985.3	24326.1	65059.7	62377.8	44912.1	23105.1	24007.9	5.01128e+06	22162.9
				Unmapped	419.77	77.371	1.59049e+06	1.36863e+06	1.54262e+06	0	0	18046	1804.36	14737.2	8955.39	3.64325e+06	4.83021e+06	3.17132e+06	2.85651e+06	3.30136e+06	2.78389e+06
		Fluoroglycofen	-4.77325	MS1 mz matched	420.01	273.803	6575.87	4567.24	5563.93	3823.23	4065.12	4429.24	5186.13	4997.52	4225.32	5968.77	5074.19	4709.23	2501.79	6118.79	5555.55
				Unmapped	420.314	164.902	20171.4	19204.9	23073.6	8645.42	7593.5	7692.82	9231.61	10249.7	8953.27	41478.9	33128.7	21974.2	42748.5	41275.1	30955.4
		[1-(2H-1,3-benzodioxol-5-yl)-3-(4-methoxy-1-benzofuran-5-yl)-3-oxopropoxy]sulfonic acid;[3-(2H-1,3-benzodioxol-5-yl)-1-(4-methoxy-1-benzofuran-5-yl)-3-oxopropoxy]sulfonic acid;6,6'-Dibromoindigotin	-10.720828195054;-10.720828195054;-18.8070654572762	MS1 mz matched	421.054	220.497	2458.66	1577.71	2222.85	2311.33	1456.47	2001	1636.94	2027.33	1882.46	2658.35	2824.08	2154.88	1925.76	1864.09	1860.58
		3,4,5-trihydroxy-6-{[4-methoxy-6-(3-oxoprop-1-en-1-yl)-2H-1,3-benzodioxol-5-yl]oxy}oxane-2-carboxylic acid;3,4,5-trihydroxy-6-{[5-methoxy-6-(3-oxoprop-1-en-1-yl)-2H-1,3-benzodioxol-4-yl]oxy}oxane-2-carboxylic acid;(25S)-26-Oxocholest-4-en-3-one;(25R)-26-Oxocholest-4-en-3-one	2.51054428608455;2.51054428608455;6.27638435085132;6.27638435085132	MS1 mz matched	421.314	33.2295	249636	293412	308121	156462	142343	398617	149489	116980	111751	368417	354734	375852	424720	455870	515890
		13-Oxocryptopine;Gravacridonediolacetate;Fluazifop butyl	-12.7562763093345;-12.7562763093345;-6.26412037139664	MS1 mz matched	422.09	287.128	11568	9016.88	10964.5	7261.86	11528.5	8754.19	12075	7685.12	6937.99	12295.8	13667.6	12896.2	11281.9	20150.7	15914.9
				Unmapped	422.336	161.628	35648.9	39760	31331.2	22651.8	21072	36432.5	22256.2	22558	21773.8	43355.5	39862.4	37132.9	45359.3	47468.3	47869.6
				Unmapped	422.882	321.333	184659	153016	164020	175187	160675	171773	153997	162124	152465	167807	135318	153760	155468	164269	162543
		Benthiavalicarb isopropyl	-3.14835	MS1 mz matched	423.186	158.778	1462.94	1943.85	1407.11	204.802	74.7655	410.842	54.78	340.723	521.38	3575.13	3465.91	3268.71	4140.8	4930.22	3587.2
		2-Methylacetophenone;2,2-Dibutyl-3-(4-methoxyphenyl)-4-methyl-2H-1-benzopyran-7-ol acetate	18.3599691779292;-9.76564118945796	MS1 mz matched	423.242	111.846	5334.08	4565.54	5700.32	1192.18	1129.64	3007.24	1881.09	3204.03	1927.4	13330.7	7238.19	6177.81	6125.93	7672.45	5783.01
				Unmapped	424.099	470.353	16201.8	18042.4	18478.5	10754.2	10520.5	45203.6	23950.6	23182.3	8196.13	19571.1	25412.6	17199.7	24616.4	22491.6	46460.9
		Linoelaidyl carnitine;Linoleyl carnitine;Xanthommatin	-4.39108653791315;-4.39108653791315;1.1811046873203	MS1 mz matched	424.339	154.327	249874	231823	240004	181353	193127	415624	212699	257315	322628	304384	300647	268657	236286	200980	180545
				Unmapped	425.051	153.467	14871.9	14991	13770.2	10674.5	9225.65	23755	10111.3	14703.3	24276.4	15656.1	19019.3	14033.8	16334.1	9526.05	13178.2
		31-Norcyclolaudenone;alpha-Amyrone;Anhydrosophoradiol;Butyrospermone;Cycloeucalenone;gamma-Taraxasterone;Mangiferoleanone;Momodicaursenol;Moretenone;Taraxasterone;Glutinone;Lupenone	6.07959295364243;6.07959295364243;6.07959295364243;6.07959295364243;6.07959295364243;6.07959295364243;6.07959295364243;6.07959295364243;6.07959295364243;6.07959295364243;6.11776737550723;6.11776737550723	MS1 mz matched	425.373	33.3285	23576.7	24994.3	23342.8	18300.1	15029.9	20692.7	19590	14485.8	15300.8	31767.7	22934.3	17155.2	39504.1	36246.8	37393.3
		2-{[5,7-dihydroxy-2-(3-hydroxyphenyl)-5H-chromen-3-yl]oxy}oxane-3,4,5-triol;	0.23021416702014;	MS1 mz matched	426.092	369.412	15429.3	10024.7	10091	5543.96	5405.2	11522.8	9423.54	16355	5288.04	16522.4	21255.4	18243.1	18176.7	23598.4	14285.9
		Jervine	4.37604	MS1 mz matched	426.295	188.959	4949.08	5529.99	6680.84	8459.22	8811.48	7078.63	9618.43	8167.12	9115.83	2468.43	1807.95	1998.6	2689.79	2747.17	3778.32
		11Z-Octadecenylcarnitine;Elaidic carnitine;Octadecenoylcarnitine;Oleoylcarnitine;Vaccenyl carnitine;5,12-Dihydroxanthommatin	-3.54766238212883;-3.54766238212883;-3.54766238212883;-3.54766238212883;-3.54766238212883;1.41060833886544	MS1 mz matched	426.356	153.469	4.62282e+06	4.13627e+06	4.39059e+06	3.00381e+06	2.93466e+06	6.86652e+06	3.08347e+06	5.35467e+06	4.34026e+06	5.63045e+06	5.28676e+06	4.95768e+06	4.74015e+06	4.2854e+06	3.9353e+06
Tyr-Met	0.8938			MS2 forward	426.988	415.348	21116.2	16592.2	14835.3	13427.4	11424.1	15890.5	15781.7	18747.2	11130.7	21342.9	18610.5	17963.9	18498.1	18862.3	15172.8
		(-)-Epiafzelechin 3-gallate;S-Glutathionyl-L-cysteine	-0.192914688259752;16.6632284090601	MS1 mz matched	427.103	461.146	223460	249325	273837	29456.2	32991.6	411023	194795	341856	90401.9	585481	683134	554265	496406	708965	435480
		(3beta,4alpha,5alpha)-4,14-Dimethylergosta-9(11),24(28)-dien-3-ol;(3beta,4alpha,5alpha,23E)-4,14-Dimethyl-9,19-cycloergost-23-en-3-ol;(3beta,4alpha,5alpha,23E)-4,14-Dimethylergosta-8,23-dien-3-ol;(3beta,4alpha,5alpha,24Z)-4-Methylstigmasta-8(14),24(28)-dien-3-ol;(3beta,4alpha,5alpha,24Z)-4-Methylstigmasta-8,24(28)-dien-3-ol;(3beta,4alpha,5alpha,9beta)-4,14-Dimethyl-9,19-cycloergost-24-en-3-ol;(3b…	0.28847089746533;0.28847089746533;0.28847089746533;0.28847089746533;0.28847089746533;0.28847089746533;0.28847089746533;0.28847089746533;0.28847089746533;0.28847089746533;0.28847089746533;0.28847089746533;0.28847089746533;0.28847089746533;0.28847089746533;0.28847089746533;0.28847089746533;0.28847089746533;0.28847089746533;0.28847089746533;0.28847089746533;0.28847089746533;0.28847089746533;0.288470…	MS1 mz matched	427.386	197.211	5750.09	5134.08	5980.76	3646.75	3835.19	4053.82	3705.33	4369.84	3911.64	8578.01	7784.11	7164.03	6691.43	7713.98	7532.11
Adenosine 5'-diphosphate (ADP)	0.9983			MS2 forward	428.034	450.257	691276	571367	462347	271903	194578	591870	495965	615433	274532	489820	540642	625089	758253	633309	840946
Xanthurenic acid	0.4904			MS2 reverse	428.104	286.703	13182.5	12984.4	16907.7	13297.5	13824.3	12516.2	13473.3	14406.1	12581.7	18391.2	15737.3	17986.4	16047.8	16970.3	18862.6
		Dihydroxyacidissiminol;	-20.7688552311368;	MS1 mz matched	428.244	241.6	4232.99	4770.92	2423.69	693.506	964.13	710.294	1790.33	602.052	1132.72	1008.55	752.833	949.632	1287.56	1321.92	1531.45
				Unmapped	428.334	176.583	2135.2	1325.28	1843.96	666.669	652.206	575.584	635.786	670.917	642.171	3304.75	2977.73	3341.67	3212.71	2531.58	2605.56
Stearoylcarnitine	0.9961			MS2 forward	428.37	152.944	787024	650697	731068	378085	428069	755107	437952	681098	632878	1.23083e+06	815265	917838	909387	1.07886e+06	744589
				Unmapped	428.792	292.485	14386.6	9283.02	12995.6	4582.95	6437.34	11367.1	7994.23	12655.3	6669.04	18824.9	19314	16212.4	17130.8	24942.9	15413.9
		Mesuagin;2-(4-Chloro-3,5-dimethylphenoxy)-N-(2-phenyl-2H-benzotriazol-5-yl)-acetamide	3.2710770644862;8.12568314210672	MS1 mz matched	429.112	176.142	10464.5	7498.81	5160.51	9964.33	8632.14	5764.72	11253.5	6830.26	7409.34	7868.7	11683.3	11880.7	10274	8856.18	10250.7
				Unmapped	430.161	570.163	483664	370420	558213	624294	629178	362283	585012	401227	601361	397887	407109	400795	495240	399124	606561
		TetraHCA;	-0.349650227342927;	MS1 mz matched	430.313	169.566	2897.62	2182.99	3061.69	1906.27	1454.63	2121.13	1969.66	2335.95	3308.14	3783.69	3543.21	4796.2	3207.21	4883.64	2086.65
				Unmapped	430.349	175.936	3962.35	3589.74	4145.43	2615.52	3387.65	2691.84	3367.17	2973.12	3086.88	6606.79	5224.57	6157.89	5722.9	5070.8	4092.29
				Unmapped	430.911	36.9605	1972.91	2357.04	2453.64	977.836	707.097	1152.91	1043.51	1285.99	840.455	3530.6	2616.58	2574.23	3220.64	3697.84	3372.32
				Unmapped	431.112	200.483	8466.48	6848.63	7013.12	6084.67	7716.8	6675.12	7300.01	6847.92	6320.43	6883.12	6685.21	5375.97	6779.86	9517.68	10568.3
Thioridazine-2-sulfoxide	0.3316			MS2 reverse	431.131	26.8265	109092	98100.2	78321.3	76053.5	80457.6	137670	105092	174046	164009	21299.8	17963.2	21668.5	15592.5	19224.8	13782.6
		Bicalutamide;alpha-Tocopherol;4beta-Hydroxymethyl-4alpha-methyl-5alpha-cholest-7-en-3beta-ol	18.0469035000698;-0.773965213568971;-0.773965213568971	MS1 mz matched	431.381	32.964	81782.5	95287.1	85663.8	24950.1	34426.2	28734.2	46442.4	40646.4	26065	38191.1	16603	20618.8	57903.2	35576.1	78431.4
				Unmapped	432.236	36.93	520284	489468	546716	213901	150064	250801	212524	256595	185975	726736	779267	754424	763172	1.06801e+06	868580
				Unmapped	432.277	93.001	348458	255728	224317	40987.7	23719.8	96415.7	80918.7	74513.7	56631.1	55878.3	59775	54432	119207	208703	104643
		Salicyluric beta-D-glucuronide;	-2.69325447477862;	MS1 mz matched	432.321	160.994	32339.1	26621.9	31793.9	22614.9	25696.8	25352.8	25467.6	26317.1	25330.5	40200.8	32454.5	32604.3	40764.9	37745.8	38937.7
		3-(3,5-Diiodo-4-hydroxyphenyl)pyruvate;3,5-Diiodo-4-hydroxyphenylpyruvate	5.13737237031008;5.24273710699628	MS1 mz matched	432.838	292.526	7998.04	6723.4	7949.2	4785.28	5123.61	7255.58	6808.38	7459.62	5406.5	8486.98	7397.58	7342.67	9043.98	8965.09	7871.32
				Unmapped	433.001	321.363	298215	233838	255730	330636	322148	347732	318507	310593	282751	279310	160153	258358	340575	281637	331843
		Colupdox a;Erinacine A;Erinacine B;Erinacine E;Buclizine	-16.9922031184126;-16.9922031184126;-16.9922031184126;-16.9922031184126;24.6255956275766	MS1 mz matched	433.244	274.935	26973.1	20063.5	22164.7	16546.2	12933.9	24270.4	16521.2	20975	21575.7	14391.3	17189.9	23742.4	39535.9	44828.6	42298.9
		1-(3-Methyl-2-butenoyl)-6-apiosylglucose;Aloesin;Podolactone B	-17.7497838330024;-21.8067888083535;-21.8067888083535	MS1 mz matched	433.328	41.675	74451	68702.1	90015.2	57359.8	59810.1	36794.7	67074.8	48231.8	74525.5	85737.6	66620.2	77189.6	111576	86722.6	120993
				Unmapped	434.07	369.531	7555.15	8101.57	6820.86	6760.21	6034.7	7599.1	7287.77	8324.36	4780.72	9890.44	10380.7	10565.8	10774.5	9840.21	9847.52
		Lithocholic acid glycine conjugate;Glycolithocholate	20.287815124358;20.3083546723779	MS1 mz matched	434.336	160.384	303971	267840	305091	201992	193748	230164	202998	228174	221579	377921	327545	355206	415956	395100	401850
		1,1'-Ethylidenebistryptophan;	3.67277032537102;	MS1 mz matched	435.205	351.981	10384.8	10315	10130.5	7227.32	6596.78	10766.8	9477.38	9779.25	7761.87	11120.4	10608.3	8773.57	10487.2	10105.2	10535.1
				Unmapped	435.976	273.744	8282.63	7172.82	7733.79	6127.01	6871.59	6457.89	7563.62	6424.32	5825.24	8742.1	6582.82	6031.33	8330.2	7296.54	7571.87
		Acutumine	-3.02169	MS1 mz matched	436.084	279.368	3738.15	3397.53	3904.2	3929.6	4170.89	3540.11	3882.35	2979.07	5092.65	3880.14	3157.21	4307.54	4130.28	5083.67	3197.77
				Unmapped	436.339	32.867	11200.4	15248.6	14507.3	85408	25293.2	51885.3	69965	13977.8	19115.6	24348.5	20489.4	10517.5	40115.8	26859.9	99182.3
		1-(3-Methyl-2-butenoyl)-6-apiosylglucose;Aloesin;Podolactone B	-17.7497838330024;-21.8067888083535;-21.8067888083535	MS1 mz matched	436.396	41.6725	122326	107218	105160	233865	204537	168368	170212	169182	166452	2321.19	1406.14	2215.07	2230.68	1073.05	2734.78
		Aztreonam;Aztreom	6.74202460544605;7.20134082694236	MS1 mz matched	436.436	26.908	14433.8	14382.8	12916.5	5564.24	7485.88	12499.8	11923.6	8572.4	9690.66	11702.2	7825.15	7691.6	8498.86	11730.4	7742.56
		C.I. Food Red 1;	-22.725214309516;	MS1 mz matched	437.03	220.612	12322.5	7407.11	8704.08	9807.36	9096.67	8943.17	10055.9	9403.48	8319.87	11186.4	10978.2	11650	11040.7	10985.1	10368.2
		4-O-Methylmelleolide;Armillarin;Armillaripin;Clausarinol;Eplerenone;Magnoshinin;Eplerenone;Estra-1,3,5(10)-triene-3,6alpha,17beta-triol triacetate;Estra-1,3,5(10)-triene-3,6beta,17beta-triol triacetate	-7.81908946697882;-7.81908946697882;-7.81908946697882;-7.81908946697882;-7.81908946697882;-7.72565802083258;-7.72565802083258;-7.72565802083258;-7.72565802083258	MS1 mz matched	437.19	35.272	37481.8	33407.7	41708.5	113766	87758.3	72251.8	85437.4	74009.4	76632.8	1542.37	1142.61	606.708	1022.28	1299.41	845.462
		PE(P-16:0e/0:0);Terpendole E	-6.00218676495348;-11.4339813351585	MS1 mz matched	438.295	172.736	242288	234373	285431	329925	334166	359537	350937	360485	390459	104055	98503.3	118741	130277	112096	134577
				Unmapped	438.913	321.333	187942	156543	175742	194331	182418	176162	165000	162386	165819	160567	144182	160156	165181	171331	173939
		Loquatoside;	-17.7130863691101;	MS1 mz matched	439.374	97.087	19989.5	21300.8	22733	941.409	1882.82	2369.93	437.863	2117.97	2069.42	55234.3	57268.5	41939.5	38779.5	49851	41126.1
		(2R)-2-Hydroxy-2-phenylethyl glucosinolate;Glucolimnthin;Glucoaubrietin;Glucobarbarin	-5.20748057418414;-5.236405809074;-5.236405809074;-5.236405809074	MS1 mz matched	440.058	362.61	49346.6	41807.1	58117.4	46027.4	51938.2	65039.8	46986.7	45782.6	49157.6	52915.9	50445	47393.1	52484.1	50776.2	46237.3
		2'-Deoxy-5-hydroxymethylcytidine-5'-diphosphate	23.9691	MS1 mz matched	440.208	277.264	1908.47	1685.78	1034.4	881.089	1211.92	1551.57	1904.25	945.45	1209.08	1758.78	1951.44	2022.74	2774.34	2614.6	2663.15
		LysoPE(0:0/15:0);LysoPE(15:0/0:0);	21.1011504040581;21.1011504040581;	MS1 mz matched	440.279	33.645	78547.6	79253	76504.5	122558	78944.7	70723.5	121608	96170.9	133064	80811.1	27304.6	48268.6	59108.2	68355.1	45442.6
				Unmapped	440.371	152.147	44169.6	41251.8	45145.2	20807.4	21604.9	34722.9	24529.6	22617.2	26556.6	66514.4	55009	60816.2	63949.2	59845.4	53763.7
		18-Carboxy-dinor-LTE4;Platensimycin	-14.564733394616;-7.0327495337479	MS1 mz matched	442.176	369.229	7056.33	5062.2	5335.77	5355.59	5122.64	6285.75	6727.23	7766.06	4817.92	7325.55	7517.75	8541.58	9342.72	8469.92	6573.33
		Pravastatin;Pravastatin	-2.60108458485644;-2.59283467781576	MS1 mz matched	442.274	370.805	2446.2	3012.46	2982.24	4922.95	3677.96	4084.25	4247.04	3258.85	4861.54	2303.93	3076.51	2529.29	3640.71	3975.04	4886.03
		Cyanidin 3-arabinoside;Cyanidin 3-xyloside;Cyanidin 7-arabinoside;	-11.6845022247544;-11.6845022247544;-11.6845022247544;	MS1 mz matched	442.35	174.841	61938.5	65366.2	67028.4	49285.6	52942.3	45145.6	47097.7	44305.4	48244.3	95719.6	78167.2	96488.6	95145.5	88948.5	81991.1
		[1-(2H-1,3-benzodioxol-5-yl)-3-(4-methoxy-1-benzofuran-5-yl)-3-oxopropoxy]sulfonic acid;[3-(2H-1,3-benzodioxol-5-yl)-1-(4-methoxy-1-benzofuran-5-yl)-3-oxopropoxy]sulfonic acid;6,6'-Dibromoindigotin	-10.720828195054;-10.720828195054;-18.8070654572762	MS1 mz matched	443.035	220.339	2249.14	1644.54	1848.73	1037.02	1130.69	1772.98	1827.08	1685.17	1511.23	2024.34	1873.46	1910.67	2040.35	2162.04	2169.43
				Unmapped	443.977	321.484	7691.18	7117.13	8358.39	3249.72	3008.06	5995.95	6613.69	6608.34	4406.46	10810.8	10089.4	11537.5	10819.5	12508.7	12687.2
		Tryptophyl-Tyrosine;Tyrosyl-Tryptophan;Isatidine	18.5039920264909;18.5039920264909;-8.44311424530624	MS1 mz matched	444.08	287.033	8023.55	6188.35	7596.85	6483.25	5909.22	5623.4	5487.49	5658.22	4178.84	9992.96	7786.91	7442.71	8475.74	7479.19	7587.96
				Unmapped	446.007	323.515	19131	12880.7	15974.4	11135.3	10092.7	15043.4	14484	15075.4	12204.8	17052.8	16602.4	21134.6	19575.6	18530.3	22050.1
		Lucuminamide;	-6.1840907278147;	MS1 mz matched	446.156	367.975	13974.2	12883.1	15591.6	12414.4	12219.8	13759.1	14678.8	16854.8	10241.1	19532.5	17718.3	16911.5	20143.5	19407.4	19318.4
		AM-toxin I	24.3423	MS1 mz matched	446.232	372.722	8632.41	11862.7	7251.35	13076.1	15516	8928.16	12719.3	10531.3	10054.4	5638.57	4274.97	5614.77	7737.22	4426.24	10862.8
				Unmapped	446.267	352.593	6214.23	8466.37	7452.97	6086.16	6370.45	8065.21	5386.7	6336.65	3592.36	9320.99	7673.47	7289.21	6177.14	8973.97	5291.94
		Linoelaidyl carnitine;Linoleyl carnitine;Xanthommatin	-4.39108653791315;-4.39108653791315;1.1811046873203	MS1 mz matched	446.323	153.466	13406.6	10731.7	10541.6	2320.2	2763.04	8612.81	4392.75	4689.65	2948.04	18849.2	25458.9	20625.7	18474.1	12633.6	17699.7
				Unmapped	446.842	321.333	143449	103736	124459	131235	118390	126628	124430	130964	100256	110717	100459	109450	110145	114872	128334
		3,4,5-trihydroxy-6-[2-hydroxy-4-(7-hydroxy-4-oxo-4H-chromen-2-yl)phenoxy]oxane-2-carboxylic acid;3,4,5-trihydroxy-6-[2-hydroxy-5-(7-hydroxy-4-oxo-4H-chromen-2-yl)phenoxy]oxane-2-carboxylic acid;3,4,5-trihydroxy-6-{[5-hydroxy-2-(3-hydroxyphenyl)-4-oxo-4H-chromen-7-yl]oxy}oxane-2-carboxylic acid;3,4,5-trihydroxy-6-{[5-hydroxy-2-(4-hydroxyphenyl)-4-oxo-4H-chromen-7-yl]oxy}oxane-2-carboxylic acid;3,4…	9.16551960288669;9.16551960288669;9.16551960288669;9.16551960288669;9.16551960288669;9.16551960288669;9.16551960288669;9.16551960288669;9.16551960288669;9.16551960288669;9.16551960288669;9.16551960288669;9.16551960288669;9.16551960288669;9.16551960288669;9.16551960288669;9.16551960288669;9.16551960288669;9.16551960288669;9.16551960288669;9.16551960288669;9.16551960288669;9.16551960288669;9.165519…	MS1 mz matched	447.104	374.03	11863	9300.17	10939.2	15872.8	11752.4	7561.32	9359.35	8282.46	11295.4	8174.35	7133.57	7077.88	12140.9	6445.27	9947.79
		Alclometasone;Bleekerine	-5.76156496968743;-1.22498428954752	MS1 mz matched	447.13	236.947	11086.5	8345.93	6491.06	6107.54	4612.19	6341.02	6989.96	10366.9	6210.57	7401.32	7032.8	8653.31	8247.04	8912.3	11097.3
N,N'-Diacetylchitobiose	0.47195			MS2 reverse	447.169	377.742	4625.29	3346.93	3812.64	3563.62	3708.41	2989.8	6217.66	4929.52	3413.36	5546.8	3166.24	2890.86	4033.03	3277.81	4593.51
		CDP-Ethanolamine;Glycinoeclepin A;Gradolide;Clavulone I;Clavulone II;Clavulone III;Clavulone IV	-18.4963748548434;12.2046789719034;12.2046789719034;12.2046789719034;12.2046789719034;12.2046789719034;12.2046789719034	MS1 mz matched	447.236	275.201	2839.09	2431.21	2721.3	2359.77	3030.3	3649.19	3321.25	3902.05	3183.05	2285.64	1971.01	2161.93	3082.25	2210.66	3312.12
				Unmapped	447.259	243.764	4528.81	2543.85	3061.96	3105.74	2764.18	455.721	1160.61	1092.59	786.257	3393.35	2648.08	2189.1	1172.99	3343.71	4035.72
		S-Decyl GSH	-24.1248	MS1 mz matched	448.23	43.061	75951.2	79748.2	93228.5	14862.8	15201.8	15852.7	16426.5	19843.1	16344.4	158577	233607	126880	161252	135665	199982
		11Z-Octadecenylcarnitine;Elaidic carnitine;Octadecenoylcarnitine;Oleoylcarnitine;Vaccenyl carnitine;5,12-Dihydroxanthommatin	-3.54766238212883;-3.54766238212883;-3.54766238212883;-3.54766238212883;-3.54766238212883;1.41060833886544	MS1 mz matched	448.338	152.684	68791.9	68468.7	62979.3	30196	30798.5	46931.6	31478.8	35826	35307.3	75929	101322	78737.3	86292.4	80521.8	102152
		(Z)-Narceine imide;Abscisic acid glucose ester	9.18252472501224;-14.0782610532619	MS1 mz matched	449.172	350.365	12901.2	9022.84	9626.62	9378.68	9710.03	10855.9	14367.2	13782.9	9055.02	14537.3	12306.8	14225.7	13466.4	13003.1	13258.2
		2-[4-(3-Hydroxypropyl)-2-methoxyphenoxy]-1,3-propanediol 1-xyloside;7-Epi-12-hydroxyjasmonic acid glucoside;beta-D-Glucopyranosyl-11-hydroxyjasmonic acid;Tuberonic acid glucoside	14.6004362624747;14.6004362624747;14.6004362624747;14.6841629756355	MS1 mz matched	449.214	311.815	8623.07	7827.15	8038.38	6026.07	7367.15	7939.27	7120.83	9061.24	7604.49	6509.48	9115.28	8223.06	6305.15	6558.96	7740.91
		Benzofenap;Benzofep	16.2295507660464;16.6932599572088	MS1 mz matched	449.345	33.5735	142823	130859	134070	80591.4	81172.4	204112	71249.7	60334	57838.2	213506	187530	197632	191562	225880	235505
Adenosine 5'-phosphosulfate (APS)	0.4332			MS2 reverse	450.014	451.171	69978.6	61412.8	52492.5	36153.5	34037.7	60141.3	54455	51069.2	41058	46526.9	49146.7	55996.8	74694.9	65327.6	76540
				Unmapped	450.05	160.375	2301.69	2179.34	2433.35	2098.78	4417.39	2273.44	3329.83	2278.59	1490.02	1277.01	887.975	1304.76	2449.49	2237.17	2464.88
		Moricizine;Moricizine	22.0598265538816;22.0059809446254	MS1 mz matched	450.155	425.426	37414.9	48136.9	25933.1	28199.8	27791.5	54179.5	30647.4	22625.5	28884.7	39095.9	34601.1	42478.7	22106	35941.6	21373.8
		Cadabicine methyl ether;	21.4388370641918;	MS1 mz matched	450.241	242.241	6078	5866.55	4350.71	6153.43	6094.41	6692.48	6080.64	5805.11	5857.02	6584.81	5045.97	6312.67	7832.05	6685.94	8213.62
				Unmapped	450.453	26.6545	3826.82	3681.53	4012.46	2665.15	3431.08	3162.92	2678.73	3447.22	3404.1	4341.83	4269.95	4540.21	4067.82	4915.12	2710.02
		Cinosulfuron	6.0518	MS1 mz matched	452.062	279.404	4056.6	3693.02	4115.15	4809.43	5162.51	4489.92	3928.98	3515.17	4807.62	3763.12	3674.96	3243.78	3611.24	4069.97	4341.94
Trimethobenzamide	0.4938			MS2 reverse	452.22	142.44	13196	10885.7	13776.5	9706.29	7812.29	12476.2	9651.46	12612.6	8854.42	13272.7	16144.2	16517	20930.7	19530.2	17112.3
		Hexadecanedioic acid mono-L-carnitine ester;Imperialine	16.2165232550802;-19.3327049040078	MS1 mz matched	452.31	168.286	78469.7	74342.7	85710.9	69310.5	68548.8	68446.9	69189.8	69922.9	68082.3	80468.4	72548.8	71433.1	93102.1	88761.6	91866.9
				Unmapped	452.37	151.461	87413.6	95587.8	92154.1	64694.8	74994.4	33493.1	74904	64559.4	42865	105950	106136	112362	93746.3	103652	86042.5
		Bis(3-azidopyridinium)-1,10-decane perchlorate	-11.4416	MS1 mz matched	452.391	34.8	20674.7	14737.6	16495.8	5609.5	6781.02	8854.87	7863.47	8175.28	9502.07	16246	6997.74	8221.17	9054	17737.3	7720.58
		2-[3,4-bis(2-hydroxyethoxy)phenyl]-3,5-dihydroxy-7-(2-hydroxyethoxy)-4H-chromen-4-one;3,4,5-trihydroxy-6-[2-hydroxy-4-(3-hydroxy-3-phenylpropanoyl)phenoxy]oxane-2-carboxylic acid;3,4,5-trihydroxy-6-[2-hydroxy-5-(3-hydroxy-3-phenylpropanoyl)phenoxy]oxane-2-carboxylic acid;3,4,5-trihydroxy-6-[4-hydroxy-2-(3-hydroxy-3-phenylpropanoyl)phenoxy]oxane-2-carboxylic acid;3,4,5-trihydroxy-6-[4-hydroxy-3-(3…	0;0;0;0;0;0;0;0;0;0;0;0;0;0;0;0;0;0;0;0;0;0;0;0;0;0;0;0;0;0;0;0;0;0;0;0;0;0;0;0;0;0;0;0;4.83431090002311	MS1 mz matched	452.433	28.172	21646.3	27840.6	23461.4	9847.54	10556.3	22501.4	18643.9	13067.4	16432.2	20589	8061.04	23503.8	12214.4	20380.8	11325.5
		2-Oxoclopidogrel;	2.96014753368308;	MS1 mz matched	452.696	292.525	19286.4	14315.5	19059.2	7948.34	8068.34	16674.3	13810.3	18612.6	9893.38	26851.6	28109.4	23250.9	25535.1	31094.8	23438.8
		({4-[4,6-dihydroxy-3-(6-hydroxy-3-oxo-2,3-dihydro-1-benzofuran-2-yl)-2-methoxyphenyl]-2-methylbut-2-en-1-yl}oxy)sulfonic acid;	22.743876972096;	MS1 mz matched	453.097	370.052	39636.6	31525.4	31349.5	20266.7	20281.5	32248.8	33384.5	45825.1	21628.3	52320.9	54128.3	59117.8	60980.7	60950.1	51007.9
		Flecainide;Flecainide	0.454679564799333;0.482931043603834	MS1 mz matched	453.098	304.725	8850.86	5865.19	4296.57	4526.64	3094.19	5494.72	4700.15	8852.75	4995.58	8551.97	6287.96	6669.76	4780.19	5895.6	5035.41
		4-O-Methylmelleolide;Armillarin;Armillaripin;Clausarinol;Eplerenone;Magnoshinin;Eplerenone;Estra-1,3,5(10)-triene-3,6alpha,17beta-triol triacetate;Estra-1,3,5(10)-triene-3,6beta,17beta-triol triacetate	-7.81908946697882;-7.81908946697882;-7.81908946697882;-7.81908946697882;-7.81908946697882;-7.72565802083258;-7.72565802083258;-7.72565802083258;-7.72565802083258	MS1 mz matched	453.163	35.445	7122.2	6303.84	6415.38	20730.5	14434	14988.8	16562.4	14482.9	14571.7	2254.18	2045.25	1527.35	1164.11	2316.08	954.888
		Repaglinide;Repaglinide	24.5582532702817;24.5752790108547	MS1 mz matched	453.279	109.138	6444.72	4616.05	5788.6	5047.39	4341.43	7672.22	6684.79	4263.89	8207.7	6000.67	4282.91	5149.67	5714.1	5772.13	3875.8
Trp-Trp	0.4269			MS2 reverse	454.178	135.845	1873.56	2946.68	2571.12	3120.18	13909.1	9171.97	8570.75	6832.87	3815.35	795.563	633.689	606.255	823.416	540.51	683.383
1-Palmitoyl-2-hydroxy-sn-glycero-3-phosphoethanolamine	0.9892			MS2 forward	454.29	182.107	33986.3	32880.5	36684.9	32732.6	30023.1	34820.1	32150.8	30589.3	33516	27724.5	26826.3	34511.7	41674.3	36423	49569
		27-Deoxy-5alpha-cyprinol;27-Deoxy-5b-cyprinol;5a-Cholestane-3a,7a,12a,25-tetrol;5b-Cholestane-3a,7a,12a,23-Tetrol;5b-Cholestane-3a,7a,12a,25-tetrol;5beta-Cholestane-3alpha,7alpha,24,26-tetrol;Cholestane-3,7,12,25-tetrol;3alpha,7alpha,12alpha,26-Tetrahydroxy-5beta-cholestane	-12.0543980608009;-12.0543980608009;-12.0543980608009;-12.0543980608009;-12.0543980608009;-12.0543980608009;-12.0543980608009;-12.1460653737378	MS1 mz matched	454.386	150.84	236317	253522	246558	145949	169075	29700	163675	117613	40570.6	427020	291665	350034	281568	416030	229111
		[5-(2-{[(2E)-3-(3,4-dihydroxyphenyl)prop-2-enoyl]oxy}-3-methoxy-3-oxopropyl)-2-hydroxyphenyl]oxidanesulfonic acid;{5-[(1E)-3-{[3-(3,4-dihydroxyphenyl)-1-methoxy-1-oxopropan-2-yl]oxy}-3-oxoprop-1-en-1-yl]-2-hydroxyphenyl}oxidanesulfonic acid;	9.19554188127969;9.19554188127969;	MS1 mz matched	455.061	370.165	1852.95	1940.11	1651.02	717.984	1657.15	2371.85	2216.93	1889.86	1689.38	2396.68	3584.45	3533.36	1659.48	3852.77	1869.12
		SAICAR;1-(5'-Phosphoribosyl)-5-amino-4-(N-succinocarboxamide)-imidazole	13.3696355570757;13.3885754670064	MS1 mz matched	455.08	274.108	2707.44	3102.06	2623.47	2337.18	2823.51	2965.25	2871.89	3014.18	2873.93	1937.47	1624.01	2158.3	2728.99	1047.98	3005.71
		Obtusol	13.5929	MS1 mz matched	456.963	321.333	509148	369569	396251	490829	491348	506591	440810	488133	453589	436384	284698	392622	462771	422648	461741
		6-(Dibromomethylene)-17beta-hydroxyandrost-4-en-3-one	14.7071	MS1 mz matched	457.037	417.661	3849.23	4378.44	4193.65	3018.97	2359.19	2952.31	4250.29	4901.79	3315.78	7891.02	4860.05	5617.28	4308.05	4952.15	4150.93
		1,1'-Ethylidenebistryptophan;	3.67277032537102;	MS1 mz matched	457.186	351.981	25070.4	29535.7	31608.8	15329.1	14850.1	24443.2	19477.2	25829.6	15211.9	27476.5	24140.2	25716.1	24178	23060.6	28659.4
		Epicatechin 3-O-(3-O-methylgallate);Epicatechin 3-O-(4-methylgallate);	-5.23182680766355;-5.23182680766355;	MS1 mz matched	457.397	196.972	9753.1	8542.66	10742.7	5667.26	7253.59	7042.98	6663.01	7928.09	6909	12344.7	10392.8	11450.6	11428.1	12616.3	11570.2
		Minocycline;Minocycline	-5.74953372013584;-5.74909626290963	MS1 mz matched	458.182	277.526	4948.7	4048.18	4484.83	8183.37	7449.25	5102.88	5147.91	5381.15	5647.39	4973.96	3719.89	3285.1	3122.41	3844.1	3796.01
				Unmapped	458.321	46.074	9141.19	8627.2	9934.68	1996.16	5174.98	6186.29	4485.08	6877.92	6224.33	5822.87	3793.63	4143.12	6164.83	54373.9	4901.75
				Unmapped	458.343	164.519	13397.3	10598.8	10904.9	10435.8	4319.35	6199.21	8409.14	7775.35	11374.5	17062.6	12359.2	12004.5	18263.1	16140.9	7000.17
				Unmapped	458.345	34.735	55164.8	51170.9	59360.8	19136.7	17429.4	19741.1	17738.8	16429.1	13069.2	13134.4	8592.84	11243.3	13660.9	549744	10503
		[1-(2H-1,3-benzodioxol-5-yl)-3-(4-methoxy-1-benzofuran-5-yl)-3-oxopropoxy]sulfonic acid;[3-(2H-1,3-benzodioxol-5-yl)-1-(4-methoxy-1-benzofuran-5-yl)-3-oxopropoxy]sulfonic acid;6,6'-Dibromoindigotin	-10.720828195054;-10.720828195054;-18.8070654572762	MS1 mz matched	459.012	220.55	4829.44	4636.84	5344.82	5172.3	4184.06	4821.35	5361.38	5140.38	5436.53	6244.03	5076.04	4800.39	5535.15	6052.57	6090.45
		2-(3,4-dihydroxyphenyl)-5,6,7-trihydroxy-3,4-dihydro-2H-1-benzopyran-3-yl 3,4,5-trihydroxybenzoate;2-(3,4-dihydroxyphenyl)-5,7-dihydroxy-3,4-dihydro-2H-1-benzopyran-3-yl 2,3,4,5-tetrahydroxybenzoate;3-Galloylgallocatechin;5,7-dihydroxy-2-(2,4,5-trihydroxyphenyl)-3,4-dihydro-2H-1-benzopyran-3-yl 3,4,5-trihydroxybenzoate;Epigallocatechin gallate;Epigallocatechin 3-gallate;8-Demethyltetracenomycin C	2.52529601216143;2.52529601216143;2.52529601216143;2.52529601216143;2.52529601216143;2.55018229152515;2.55018229152515	MS1 mz matched	459.086	112.99	20329	12735.9	19436.9	20116.6	24624.6	24269.4	12470.9	23050.2	24307	15729.2	15865.9	15563.3	7315.75	18103.5	6235.08
				Unmapped	459.4	27.564	18994.6	13154.2	13123.4	2734.77	8808.03	15691.2	7186.86	13724.8	12307.6	19334.9	13992.4	13425.5	12769	16776	13826.6
		Thioguanosine 5'-diphosphate;Militarinone A	-20.9085802127608;-12.4168748084146	MS1 mz matched	460.256	195.141	3099.8	3072.66	1779.21	1304.49	487.305	3037.16	1061.54	1587.9	2351.04	2493.65	2565.48	3252.56	5526.9	6016.18	5091.57
		Alginic acid;Phyllanthin;21-Acetoxy-11beta,17-dihydroxy-6alpha-methylpregn-4-ene-3,20-dione;11beta,17,21-Trihydroxy-2alpha-methylpregn-4-ene-3,20-dione 21-acetate	1.19552157614738;-17.9324806239384;-17.9324806239384;-17.9324806239384	MS1 mz matched	460.267	36.23	1.33584e+06	1.26529e+06	1.40499e+06	1.94857e+06	1.74438e+06	1.89905e+06	1.87335e+06	2.05996e+06	1.79838e+06	209527	170657	173216	198345	213024	209579
		PE(P-16:0e/0:0);Terpendole E	-6.00218676495348;-11.4339813351585	MS1 mz matched	460.276	172.888	5887.52	6077.55	5838.66	10393	8941.22	7215.42	8983.85	6759.65	9780.14	2829.03	3453.45	3574.04	4123.22	2402.88	3623.41
				Unmapped	460.308	93.403	72379.1	60112.4	48051	8699.76	5534.98	20820.7	5185.71	13566.7	12188.7	9732.69	12221.8	10691.8	13939.9	48169.2	21942.6
				Unmapped	460.309	304.031	3919.32	3115.56	3609.84	743.68	812.8	2277.47	1600	1851.13	1722.35	1957.56	3360.41	5089.29	6932.95	6347.18	6814.56
		1-(2-Hydroxyphenylamino)-1-deoxy-beta-D-gentiobioside 1,2-carbamate;	12.7250401772852;	MS1 mz matched	460.407	193.665	1629.45	1184.83	1183.31	1133.27	1365.17	823.04	679.32	1110.08	869.858	2144.98	2943.93	2153.25	2153.72	2489.92	2262.21
		Doronine	-6.08804	MS1 mz matched	460.92	321.333	68120.8	55371.2	59877.3	60951.9	60170.6	63419.4	64045.3	67334.4	60183.4	65388.7	53195.5	51234.7	60722.4	60154.9	64989.2
		Riboflavin cyclic-4',5'-phosphate;Riboflavin cyclic-4',5'-phosphate	-6.96220366220362;-7.07610533905306	MS1 mz matched	461.083	369.94	10544.9	7934.05	7013.22	5387.68	4516.41	9615.57	8861.8	10261.7	5940.7	15720.8	17918.6	15546.2	15665.8	19853.9	14269
		1-(8Z,11Z,14Z-eicosatrienoyl)-glycero-3-phosphate;LysoPA(20:3(5Z,8Z,11Z)/0:0);LysoPA(20:3(8Z,11Z,14Z)/0:0);Sophoranone	-19.7543126451568;-19.7543126451568;-19.7543126451568;-24.9888432964094	MS1 mz matched	461.25	255.688	5679.12	4977.53	4215.08	7458.65	9535.72	6266.73	7153.64	6587.64	6891.26	3797.44	1365.93	3361.56	3894.52	3525.82	3399.34
		LysoPE(0:0/18:1(11Z));LysoPE(0:0/18:1(9Z));LysoPE(18:1(11Z)/0:0);LysoPE(18:1(9Z)/0:0);Delcorine	-8.74043314198477;-8.74043314198477;-8.74043314198477;-8.74043314198477;18.151913994214	MS1 mz matched	462.294	179.675	4965.74	4270.25	5760.18	8579.21	4791.65	11995.5	10577.8	8575.49	7475.44	3030.59	2672.6	2983.63	4270.25	3027.83	4002.51
Baicalin	0.33795			MS2 reverse	464.12	375.408	81748.8	68079.7	72831.5	90950.4	87117.7	119805	81536.9	84291.6	84305.4	72008	53094	63481.8	72869.8	53853	71114.7
				Unmapped	464.224	47.193	18841.2	17413.6	23224.7	1173.78	1258.32	2762.62	2663.53	2530.19	1861.41	48288.1	48824.1	31222.3	39733.7	32003	51963.6
		Adenylsuccinic acid;N(6)-(1,2-dicarboxyethyl)AMP;Gentamicin C2;Gentamicin C2b;Gentamicin C2a	22.8796697728782;22.8796697728782;7.33864795340041;7.33864795340041;7.33864795340041	MS1 mz matched	464.311	170.697	98081.1	80938	106745	127847	135154	140330	125928	146147	149750	32047.2	34452.3	40844	47635.7	39108.5	48229.2
				Unmapped	464.383	154.466	19514.6	18516.8	17843.5	13225.3	16209.9	24054.4	15072.3	17535.2	18034.9	19099.2	14944.4	18349.6	22451.9	17212	19565.7
		Darifenacin;Phospho-andamide	5.32997705165643;-18.5341200246303	MS1 mz matched	465.197	335.515	5774.86	5199.22	5879.83	4570.88	4239.66	6787.82	4450.96	7744.15	4030.41	6470.24	5804.32	5066.73	5078.43	5292.55	4824.59
		2-Deoxybrassinolide;Trihydroxycoprostanoic acid;Castasterone;7-Oxateasterone;7-Oxatyphasterol	-19.8251244504171;-19.8251244504171;-19.8798234608016;-19.8798234608016;-19.8798234608016	MS1 mz matched	465.341	186.675	3732.93	2872.08	3643.06	1320.48	1347.57	2080.03	1677.27	1831.26	1812.89	5057.72	3959.86	4554.37	5081.44	4926.97	5147.1
		5,7-dihydroxy-3-{[3,4,5-trihydroxy-6-(hydroxymethyl)oxan-2-yl]oxy}-2-(3,4,5-trihydroxyphenyl)-1chromen-1-ylium;Delphinidin 3-glucoside;Delphinidin 3-O-glucoside	-4.94750304839547;-4.94750304839547;-4.94513799405656	MS1 mz matched	466.11	461.377	13109	8798.42	8954.95	18442.6	18080.9	12926.4	22791.7	15461.7	11241.5	4859.5	1654.16	4014.5	7940.45	1720.69	10825.9
				Unmapped	466.133	286.727	2434.48	2172.85	3095.88	3851.16	3133.89	2535.95	2665.94	2164.87	2470.48	3015.13	2191.14	2519.71	2737.87	2911.9	3376.51
		Codonocarpine	-8.75767	MS1 mz matched	466.222	241.633	2948.27	3339.5	2666.12	3160.79	5328.12	3248.7	2510.1	2590.89	2243.09	2934.22	2725.31	3034.02	3298.18	3085.93	4116.46
		TetraHCA;	8.38300926257753;	MS1 mz matched	466.326	166.336	335155	303614	304748	246878	256299	265569	256678	279269	270001	346047	315109	328247	349711	359997	314519
		5,7-dihydroxy-3-{[3,4,5-trihydroxy-6-(hydroxymethyl)oxan-2-yl]oxy}-2-(3,4,5-trihydroxyphenyl)-1chromen-1-ylium;Delphinidin 3-glucoside;Delphinidin 3-O-glucoside	3.55770565472133;3.55770565472133;3.55770565472133	MS1 mz matched	466.386	149.996	2625.98	2151.33	2421.83	1386.9	818.008	1164.15	657.283	1294.68	1048.25	2484.03	2798.27	2898.97	1840.12	2726.94	1989.43
				Unmapped	467.076	235.808	6675.12	6632.06	8190.99	3664.44	6486.89	7372.05	5417.4	6470.1	6608.83	5761.27	5586.12	7008.95	8018.09	6374.15	7923.12
Cyanidin 3-glucoside cation	0.4953			MS2 reverse	467.134	366.884	58931.5	66030.2	56253.6	86326.8	77508	74830.9	74716.6	77700.2	75768	57728.5	51456.6	56000.8	71096.6	55777.8	62056.5
1-Myristoyl-sn-glycero-3-phosphocholine	0.9861			MS2 forward	468.306	179.928	105948	140288	121378	128073	122311	94210	75528.2	81001	114240	123577	83299	98469.8	123725	123647	191686
				Unmapped	468.365	172.03	2420.11	2150.08	3062.51	2888.45	2205.78	2100.98	2373.91	2522.34	2756.91	3215.59	2491.16	3366.35	2933.89	2908.89	2053.59
				Unmapped	468.728	292.485	7442.18	5367.25	7024.98	2759.1	2633.47	5991.17	4866.23	6731.22	3766.03	10170.1	10514.4	8083.7	9385.13	12459.8	7440.61
		5'-Benzoylphosphoadenosine	-18.3999	MS1 mz matched	469.112	237.125	4610.7	2472.94	2686.83	2580.74	2512.87	3117.21	2500.59	2968.52	2292.21	3289.53	3211.12	2912.71	3467.13	3000.52	3655.08
		5a-Cholestane-3a,7a,12a,23,25-pentol;5b-Cholestane-3a,7a,12a,23R,25-pentol;5b-Cholestane-3a,7a,12a,23S,25-pentol;5b-Cholestane-3a,7a,12a,24,25-pentol;5b-Cholestane-3a,7a,12a,25,26-pentol;5beta-cholestan-3alpha,7alpha,12alpha,24(S),27-pentol;5beta-cholestane-3alpha,7alpha,12alpha,23,25-pentol;Cholestane-3,7,12,24,25-pentol;5alpha-Cyprinol	6.24604600297657;6.24604600297657;6.24604600297657;6.24604600297657;6.24604600297657;6.24604600297657;6.24604600297657;6.24604600297657;6.18989446680052	MS1 mz matched	470.38	171.373	17665.3	17801.1	19393.5	20244	22208.5	17126	18706	20052.7	18982.5	22595	14747.2	18661	21198.9	23000	14187.7
		3-hydroxy-2-[3-methoxy-4-(sulfooxy)phenyl]-5-sulfino-3,4-dihydro-2H-1-benzopyran-7-olate;3-hydroxy-2-[4-methoxy-3-(sulfooxy)phenyl]-5-sulfino-3,4-dihydro-2H-1-benzopyran-7-olate;3-hydroxy-2-[4-methoxy-3-(sulfooxy)phenyl]-7-sulfino-3,4-dihydro-2H-1-benzopyran-5-olate;	18.543844602539;18.543844602539;18.543844602539;	MS1 mz matched	470.38	84.371	44528.6	24999	22654.1	12226.8	10967.8	24661.9	16340.5	28144	19822.1	29600.4	26832.2	26595.7	30494.7	24844	33437.1
				Unmapped	471.059	274.286	5270.51	7865.71	5147.09	9051.14	6257.43	7126.94	8174.8	8128	6998.05	2980.54	3030.67	4871.52	5610.54	3324.86	6508.76
Amlodipine	0.383			MS2 reverse	472.164	440.113	26492	21709.9	20045.2	22323.4	19472.5	17579.8	34207.9	40071.8	22435.7	35850.6	40514.7	39821.3	55785.4	66839	55523
				Unmapped	472.27	35.4375	12483	11615.8	14444.9	25244.6	11023.4	7569.08	24694.3	11772.7	26145.6	20175.7	8220.9	8686.21	15963.7	22646.5	5448.31
				Unmapped	472.781	292.525	14446.8	10982.1	14925.5	5388.01	8642.75	13038.2	10920.7	14232.1	8324.53	22513.7	23142.9	19381.2	20054.9	28754	17671.4
				Unmapped	472.993	321.291	34626.7	26576.6	28480.6	40973.7	37155.6	36546.8	35636.1	31895.7	31905	35890.3	19307.3	31060.3	34161.2	29190.9	37170.4
		4',5,6-Trimethylscutellarein 7-glucoside;	15.2776456499906;	MS1 mz matched	473.158	200.483	2197.07	1362.66	1790.08	1955.84	1240.09	1413.81	1928.79	1775.59	1680.85	1244.54	1809.88	1605.74	1863.86	2176.14	2871.47
		LysoPA(0:0/18:2(9Z,12Z));LysoPA(18:2(9Z,12Z)/0:0);Oleoylglycerone phosphate	-7.69292165859264;-7.69292165859264;-7.59942640443143	MS1 mz matched	473.201	242.32	3247.09	3734.74	2816.13	3962.29	4636.72	3718.44	5363.14	3984.59	3334.46	3239.61	3747.56	3698.07	3732.09	3806.44	3981.83
		Mollicellin C;Podophyllotoxone;Aklavinone;Mollicellin C	3.87982814300336;3.87982814300336;3.87982814300336;3.87982814300336	MS1 mz matched	473.416	26.996	19044.5	18569.5	10488	4716.34	8759.01	15667.1	10263.6	17954.4	16404	26565.8	19228.3	18221.8	12829.7	18874.8	14827.9
		4-Hydroxyvalsartan;Formylmethionyl-leucyl-phenylalanine methyl ester	-24.2771875197631;-6.87035267727848	MS1 mz matched	474.199	142.203	6024.06	5512.7	4645.8	3619.64	1533.52	5187.77	3155.79	4717.49	3891.59	5313.44	4999.61	5663.62	6595.34	6929.67	6372.12
		CMP-N-trimethyl-2-aminoethylphosphonate;Compound WIN VIII	20.0704578705302;-10.351815972642	MS1 mz matched	474.358	35.862	21344.3	18350.1	25151.4	17776.3	22458.9	21434.6	18648.3	23419.8	23377.9	15763.3	14163.5	15933.3	14545.5	20765.7	11670.8
		({4-[4,6-dihydroxy-3-(6-hydroxy-3-oxo-2,3-dihydro-1-benzofuran-2-yl)-2-methoxyphenyl]-2-methylbut-2-en-1-yl}oxy)sulfonic acid;	22.743876972096;	MS1 mz matched	475.079	370.06	27242.8	25328.1	25374.4	18241.1	21696	26479.8	26518	29727.7	20391.9	33355	35130.3	35019.8	38517.9	44025.9	36340.7
		trans-Caffeic acid [apiosyl-(1->6)-glucosyl] ester;	-1.48691094167107;	MS1 mz matched	475.137	35.715	18359.7	13541.8	18343.9	12095.8	11306.7	14250.1	12966	13526.6	14454.9	15342	17325.1	17243.9	12030.2	15496.2	14469.9
		m-Trigallic acid;	6.11391144655146;	MS1 mz matched	475.337	25.584	22809.8	21157.3	20330.8	5918.3	5236.52	10923.5	10831.6	13097	11110.2	17739.8	14578.4	18239	10246.7	14177.9	13487.4
		LysoPE(0:0/18:3(6Z,9Z,12Z));LysoPE(0:0/18:3(9Z,12Z,15Z));LysoPE(18:3(6Z,9Z,12Z)/0:0);LysoPE(18:3(9Z,12Z,15Z)/0:0);	-18.330426980555;-18.330426980555;-18.330426980555;-18.330426980555;	MS1 mz matched	476.261	43.218	17368	14893.2	11577.4	12950.8	8455.84	10283.7	8168.82	9904.37	9022.71	13213.4	16345.1	7596.92	9359.26	8808.63	16934.3
				Unmapped	476.741	292.525	26909	16720.6	22958.5	10568.5	10998.4	21603.5	21426.2	23433.8	12819.5	32084.7	33260.1	29789.5	30425.8	38341.4	27222.2
		S-Furanopetasitin;Aspulvinone H	-13.986213170055;-6.24719888328859	MS1 mz matched	477.166	366.147	13752	12290.1	17499.1	8860.8	9293.02	11487.2	16809.8	18130	10465.6	23512.3	19646.5	17374.5	31522.1	22270.2	23864.2
				Unmapped	477.341	33.2165	20327.5	20204	18579.2	8591.68	8427.22	22976.1	9860.35	7143.4	6929.99	21698.6	18203	19633.4	20127.3	23534.1	17925.3
		N6-Carbamoyl-L-threonyladenosine;Oxidized Oplophorus luciferin	13.9948840016612;-5.59395249953871	MS1 mz matched	478.109	278.856	1428.75	1385.24	1564.45	1333.03	1165.86	1465.78	1294.92	1591.21	1244.57	1544.64	1066.42	1733.74	1752.12	1483.22	1676.93
		LysoPE(0:0/18:2(9Z,12Z));LysoPE(18:2(9Z,12Z)/0:0);	-7.41547712757178;-7.41547712757178;	MS1 mz matched	478.288	180.317	19696.3	19129.5	21501.5	30609	10724.9	10105.1	11720.2	11086.3	25590.9	5757.44	9933.19	10573.6	13783	10719.7	19650.6
				Unmapped	479.243	416.648	20306.5	20232.9	15710.3	24142.9	21453.7	23887	19889.3	23377.1	15628.5	14080.7	12198.1	16882	16312	12072.9	16560.3
		PC-M5';Lythramine;Cytochalasin B	-17.0537446654912;-17.1094537660578;-17.1094537660578	MS1 mz matched	480.268	156.855	6691.56	6232.18	6039.69	8240.36	5380.2	7978.03	9617.71	7335.45	6680.3	3922.76	4666.44	2443	2762.54	2744.23	1927.23
		LysoPE(0:0/18:1(11Z));LysoPE(0:0/18:1(9Z));LysoPE(18:1(11Z)/0:0);LysoPE(18:1(9Z)/0:0);Delcorine	-8.74043314198477;-8.74043314198477;-8.74043314198477;-8.74043314198477;18.151913994214	MS1 mz matched	480.305	179.296	134606	122377	134597	193088	157536	154895	123808	171719	181508	64752	70426.9	100614	119093	100035	142859
				Unmapped	480.341	164.977	562900	533597	543669	415559	422298	497170	438341	551895	491753	601086	523475	552915	613879	658589	547970
				Unmapped	480.466	27.709	10812.4	10845.7	11735.5	1312.61	3350.65	10240.1	9457.42	5965.39	7427.18	9289.52	5858.94	6254.24	6781.81	9594.24	5002.16
				Unmapped	480.88	179.337	1844.44	1772.43	1920.52	2617.87	2995.3	2738.88	2615.61	3405.61	2809.02	948.064	772.094	769.327	983.229	1009.05	852.02
		(2S,4R,6S)-2-[2-(4-hydroxy-3-methoxyphenyl)ethyl]tetrahydro-6-(4-hydroxy-3,5-dimethoxyphenyl)-2H-pyran-4-ol;2-(4-Allyl-2,6-dimethoxyphenoxy)-1-(3-hydroxy-4,5-dimethoxyphenyl)-1-propanol;2-(4-Allyl-2,6-dimethoxyphenoxy)-1-(4-hydroxy-3,5-dimethoxyphenyl)-1-propanol;Dihydroclusin;Fragransin B2;Furomammea D;Myristicanol B;Fumigaclavine C	13.5995159504508;13.5995159504508;13.5995159504508;13.5995159504508;13.5995159504508;13.5995159504508;13.5995159504508;6.28019442387295	MS1 mz matched	481.109	287.189	8007.16	6996.5	7088.6	8912.89	7512.34	9157.5	5976.36	7659.03	8267.83	7028.48	5650.7	6494.31	4894.07	5331.45	5847.77
		1-alpha-Acevaltrate;Acevaltrate;Acevaltrate	-3.2092908229156;-3.2092908229156;-3.11099865787873	MS1 mz matched	481.198	349.909	2605.07	1950.27	1924.13	2277.8	1836.11	4253.39	4630.25	4018.38	3033.93	4894.72	6250.89	6706.31	8813.94	7918.45	8722.84
		2'-Deoxy-5-hydroxymethylcytidine-5'-diphosphate	23.9691	MS1 mz matched	481.218	277.545	3880.16	2746.66	3019.63	3716.49	2714.87	3190.82	2699.21	3146.04	3310.5	2966.25	3317.14	3717.32	2885.05	2964	3200.23
		1-O-Hexadecyl-lyso-sn-glycero-3-phosphocholine	-10.8029	MS1 mz matched	482.354	179.3	563434	476154	504331	639459	698004	788756	674328	795702	815876	189592	147778	147244	178384	180761	194857
		Ecdysone;Posterone A;3-Epiecdysone	6.89189078591363;6.89189078591363;6.89189078591363	MS1 mz matched	482.359	35.682	16172.2	10554	12366.1	2116.67	18309.1	24363.5	546.756	4640.86	2615.29	6494.94	8075.98	6880.33	9296.02	19490.9	8705.01
		Doronine	-6.08804	MS1 mz matched	482.902	321.333	56063.8	50942.1	46954.1	52228.9	46795	52042.2	59771.2	62972.8	44501.7	53751.7	40306.2	42254.2	46656	44594.7	47543.6
		Tamsulosin hydrochloride;1-O-[2-(L-Cysteimido)-2-deoxy-alpha-D-glucopyranosyl]-1D-myo-inositol	-8.03875153033921;8.10552675342992	MS1 mz matched	483.106	366.569	17751.3	16070.7	13352.3	19249.7	16494.4	15875.1	14678.1	18293.1	16922.1	16810.5	10407	15418.7	17519.4	11966.9	11626.2
		Thymidine 5'-triphosphate;dTTP	13.8955630223378;13.8955630223378	MS1 mz matched	483.183	361.872	143068	140256	194276	136073	130131	153146	121981	150938	132952	147966	161722	130469	126209	138470	118564
		3'-Hydroxy-T2 Toxin;2'-Dehydrokamycin A;6'-Oxokamycin C	4.50670159751027;-10.429834864531;-10.429834864531	MS1 mz matched	483.217	47.0545	198911	170635	165175	17716.7	24798.9	75100.6	82136.5	87719.4	49177.2	364516	443244	351052	413368	454101	389825
		[3,5-dihydroxy-2-(5,6,7-trihydroxy-4-oxo-2-phenyl-4H-chromen-8-yl)oxan-4-yl]oxidanesulfonic acid;[4,5-dihydroxy-2-(5,6,7-trihydroxy-4-oxo-2-phenyl-4H-chromen-8-yl)oxan-3-yl]oxidanesulfonic acid;[4,5-dihydroxy-6-(5,6,7-trihydroxy-4-oxo-2-phenyl-4H-chromen-8-yl)oxan-3-yl]oxidanesulfonic acid;{2-[5,7-dihydroxy-2-(3-hydroxyphenyl)-4-oxo-4H-chromen-8-yl]-3,5-dihydroxyoxan-4-yl}oxidanesulfonic acid;{2-…	20.7920648410742;20.7920648410742;20.7920648410742;20.7920648410742;20.7920648410742;20.7920648410742;20.7920648410742;20.7920648410742;20.7920648410742;20.7920648410742;	MS1 mz matched	483.42	148.41	5278.56	4220.91	5313.75	3076.86	4510.6	722.761	3365.76	3652.35	569.322	7651.2	6847.55	5913.86	6086.59	7032.71	4175.82
		Lithocholyltaurine;Taurolithocholate	-16.1882060103354;-16.6016751560766	MS1 mz matched	484.696	292.2	933.485	706.35	983.691	138.563	136.468	606.178	650.982	943.276	493.029	1583.91	1283.2	1385.17	1007.33	1628.1	554.18
		3,4,5-trihydroxy-6-[2-hydroxy-4-(7-hydroxy-4-oxo-4H-chromen-2-yl)phenoxy]oxane-2-carboxylic acid;3,4,5-trihydroxy-6-[2-hydroxy-5-(7-hydroxy-4-oxo-4H-chromen-2-yl)phenoxy]oxane-2-carboxylic acid;3,4,5-trihydroxy-6-{[5-hydroxy-2-(3-hydroxyphenyl)-4-oxo-4H-chromen-7-yl]oxy}oxane-2-carboxylic acid;3,4,5-trihydroxy-6-{[5-hydroxy-2-(4-hydroxyphenyl)-4-oxo-4H-chromen-7-yl]oxy}oxane-2-carboxylic acid;3,4…	9.16551960288669;9.16551960288669;9.16551960288669;9.16551960288669;9.16551960288669;9.16551960288669;9.16551960288669;9.16551960288669;9.16551960288669;9.16551960288669;9.16551960288669;9.16551960288669;9.16551960288669;9.16551960288669;9.16551960288669;9.16551960288669;9.16551960288669;9.16551960288669;9.16551960288669;9.16551960288669;9.16551960288669;9.16551960288669;9.16551960288669;9.165519…	MS1 mz matched	485.049	376.423	8571.81	11571	11471	10676.8	9241.44	25653.6	10063.1	11108.9	10435.7	9997.34	8771.39	10062.4	9645.56	22325.7	10065.8
Val-Asn	0.4189			MS2 reverse	485.228	303.954	2164.57	2186.94	1970.94	2312.96	1450.97	2920.16	1943.38	1957.39	2436.26	2106.37	938.223	877.536	2214.42	1941.75	4410.81
		Stigmatellin Y	-7.22719	MS1 mz matched	485.287	33.645	439856	440677	416864	295314	277444	327177	300736	345233	340392	556012	524645	451979	495607	505338	467038
		Lucuminic acid;	-23.5213736481742;	MS1 mz matched	485.355	40.434	49207.8	39005	50131.1	9414.88	10937.5	17014.2	13273.6	12637.3	20319	88178.4	97692.6	70747	84430.1	85189.5	97604.5
				Unmapped	485.989	321.333	16989.2	14552.5	13255.1	6951.12	6808.49	13147.1	13467	13668.6	9103.57	20971.5	18234.9	20790.1	18354.4	20770.4	21341.1
		1-O-Caffeoyl-(b-D-glucose 6-O-sulfate);Plakimine A	23.6764284580984;11.6013098588256	MS1 mz matched	486.376	34.8	19879.4	21037.8	20830.6	5697.11	6340.5	11685.5	5918.01	8620.27	8429.88	5191.13	10307.9	5448.22	5082.85	189541	5920.21
		3,3',5,6-Tetrahydroxy-4',7-dimethoxyflavone 3-glucuronide;3,4',5,6-Tetrahydroxy-3',7-dimethoxyflavone 3-glucuronide;3,4,5-trihydroxy-6-({5-hydroxy-11-methoxy-16,18-dioxo-6,8,19-trioxapentacyclo[10.7.0.0nonadeca-1(12),2(9),10,13(17)-tetraen-14-yl}oxy)oxane-2-carboxylic acid;3,4,5-trihydroxy-6-({5-hydroxy-11-methoxy-16,18-dioxo-6,8,19-trioxapentacyclo[10.7.0.0nonadeca-1(12),2(9),10,13(17)-tetraen-4…	3.91610085909551;3.91610085909551;3.91610085909551;3.91610085909551;3.91610085909551;3.91610085909551;-14.1732476504493	MS1 mz matched	487.091	345.719	50140.7	47903.4	64802.6	47951.7	46586.6	35776.8	81183.1	44465	43026.7	62052.9	56105.4	53594.7	98864.7	62269.2	93447.6
		2-(3,4-dihydroxyphenyl)-3,5-dihydroxy-7-{[3,4,5-trihydroxy-6-(hydroxymethyl)oxan-2-yl]oxy}-4H-chromen-4-one;2-(3,4-dihydroxyphenyl)-5,6,7-trihydroxy-8-[3,4,5-trihydroxy-6-(hydroxymethyl)oxan-2-yl]-4H-chromen-4-one;2-(3,4-dihydroxyphenyl)-5,7-dihydroxy-3-{[3,4,5-trihydroxy-6-(hydroxymethyl)oxan-2-yl]oxy}-4H-chromen-4-one;2'-Hydroxyisoorientin;3,4,5-trihydroxy-6-[(3,5,6-trihydroxy-4-oxo-2-phenyl-3,…	-3.18059553692505;-3.18059553692505;-3.18059553692505;-3.18059553692505;-3.18059553692505;-3.18059553692505;-3.18059553692505;-3.18059553692505;-3.18059553692505;-3.18059553692505;-3.18059553692505;-3.18059553692505;-3.18059553692505;-3.18059553692505;-3.	MS1 mz matched	487.087	368.122	12026.8	9936.61	9996.06	11795.5	9348.2	10351	12478.1	9787.87	10900	11988.4	12296.5	12641.2	13574.1	11220.1	12148.7
Agomelatine	0.48945			MS2 reverse	487.258	379.985	10198	11305	5952.23	7681.62	9661.51	12311.9	9578.9	35978.4	7642.87	7131.38	7858.87	9482.27	5135.05	5417.12	6866.74
		Garciduol A;Garciduol C;Flavonol 3-O-(6-O-malonyl-beta-D-glucoside);Tetracenomycin X	19.7357709202823;19.7357709202823;22.819555495615;22.819555495615	MS1 mz matched	487.433	26.908	14009.6	9013.54	9268.39	2616.04	4329.46	12084.9	4056.19	10296.1	8613.26	15692	10183.7	10445	8856.36	13660.6	10473
		Carbovir Triphosphate;Myxothiazol A	-3.40973770348648;-10.3884204375117	MS1 mz matched	488.191	242.256	5401.37	4741.3	4119.09	5516.95	6822.75	6455.36	4872.06	3318.75	5039.35	4460.13	4115.02	5107.73	5298.24	4651.14	8617.27
				Unmapped	488.297	35.723	397536	375406	378321	474283	478395	558420	516153	593314	444566	10197.9	8302.89	13221.6	16214.2	9500.33	17360.5
				Unmapped	489.051	36.805	2134.76	1345.18	1955.33	739.374	434.36	1115.73	1212.09	1372.5	1891.73	1269.71	1597.35	1280.76	1618.77	1427.13	705.027
				Unmapped	489.397	26.222	6547.95	4734.19	3621.21	2462.02	3077	6084.95	3538.85	3761.44	4674.67	5617.05	3397.98	2726.7	3805.04	6025.51	3637.83
				Unmapped	490.172	377.15	207647	177218	142233	92895.1	88916	145193	142151	261118	99713.7	185710	142723	187480	182170	146648	159674
		OA-6129 E	16.3468	MS1 mz matched	490.222	424.998	70644.8	76721.2	37040.8	34451.7	33513.1	45234.2	49822.6	29182.1	30222.8	82686.2	64673.6	79055.5	46969.5	72194.9	52390.4
		Isomigrastatin	17.1213	MS1 mz matched	490.281	244.359	9724.64	6782.31	7736.94	2648.22	1700.97	1936.88	2372.11	2544	2397.67	1329.07	2066.59	1966.99	2692.75	3199.28	2860.54
		1-Heptadecanoylglycerophosphoethanolamine;LysoPC(14:0);Buprenorphine	-8.9648819559519;-8.9648819559519;-14.1235804731479	MS1 mz matched	490.287	180.141	12192.4	11284	14410.4	16377.5	15233.7	15350.3	13569.2	15038.1	17765.6	5236.98	7487.64	6351.14	9627.97	7858.96	11638.7
				Unmapped	490.399	155.322	4746.84	4760.76	5370.23	2990.29	2448.81	2694.45	2498.21	2017.05	5013.62	7366.52	5549.89	8782.49	6364.64	7865.69	6920.35
		Chondroitin 6'-sulfate;	18.1669591724876;	MS1 mz matched	490.458	34.301	16470.5	17619.5	17494.3	15365.8	13484.8	17980.6	14226.7	1870.67	16313	16262.8	13535.4	14344.6	19081.2	14866	18567.1
		({4-[4,6-dihydroxy-3-(6-hydroxy-3-oxo-2,3-dihydro-1-benzofuran-2-yl)-2-methoxyphenyl]-2-methylbut-2-en-1-yl}oxy)sulfonic acid;	22.743876972096;	MS1 mz matched	491.048	370.165	6257.27	5165.75	5116.12	5472.78	4932.17	5895.83	5830.88	6673.74	5480.45	6333.79	6630.59	6653.53	7687.3	7168.7	7286.01
		Macrocarpal I;Hemibrevetoxin B	-8.87326460604682;-8.9676970775134	MS1 mz matched	491.289	22.694	20970	13910.9	14499.3	5888.42	7892.13	1683.19	11704.9	14182	13932.2	24223.3	18952.4	17428.7	16758.6	18874.2	13256.8
		7',8'-Dihydro-8'-hydroxyreticulataxanthin;	8.77892641898313;	MS1 mz matched	491.356	183.585	11728.6	10165.1	11039	5855.73	4997.79	6299.27	5898.47	6055.67	5870.4	16097	13670.8	13472.6	15763.9	15811.4	17082.1
				Unmapped	492.128	277.396	1837.22	1750.55	1603.33	1656.32	1833.72	1905.64	1426.58	1687.54	1633.04	1457.8	1831.38	1858.12	1933.39	1885.09	1859.23
		N2'-Acetylgentamicin C1a	18.6922	MS1 mz matched	492.305	171.663	5458.03	4147.47	4445.99	14869.9	7388.91	5531.86	8620.8	6782.28	13261.3	4628.93	3521.76	5299.97	2674.01	3834.33	7456.08
				Unmapped	492.341	165.656	13284.4	12691.3	14089.7	13086.9	13728.4	11878.1	12459.1	11604.9	11008.9	13376.4	12351.7	11123.5	16219.1	13163.3	12881.3
				Unmapped	493.289	141.087	13778.3	13976.3	15801.6	22156.5	14526	18481.9	8644.08	10712.4	22251.8	7838.44	13914.9	25117.7	19908.6	14251.6	18477.5
				Unmapped	493.373	182.394	12685.6	12963.4	14345.3	7819.46	6851.79	7542.77	8062.05	7630.16	7935.85	19067.1	16663.9	16471.5	23103.8	18921.9	19662.7
				Unmapped	494.356	162.924	67313.1	59042.9	70957.4	50476.4	52852.4	50497.7	52799	48968.9	46400.8	84990.8	77566.6	74955.3	91287.9	88459	86444.1
				Unmapped	494.885	321.142	3674.72	3361.24	2407.69	4357.77	3124.44	4666.97	4378.97	5283.01	1965.32	3959.18	1634.67	3729.83	2531.26	3596.48	3351.16
		Palmidin B;Palmidin C;N-Adenylyl-L-phenylalanine	-1.1193262196869;-1.1193262196869;9.10688753906051	MS1 mz matched	495.143	370.148	33735.1	29342	33268.3	26829.8	24366.7	28759.4	33744.1	36731.8	25020.9	47475.7	40330.1	42262.7	46394.3	45137.8	43936.5
				Unmapped	495.232	242.748	3591.92	3324.16	3120.77	6609.43	10382.5	3776.7	3872.01	3687.99	3585.99	3878.6	3329.26	3786.24	3756.23	3706.26	3705.03
		4'-O-methyl-(-)-epicatechin-3'-O-beta-glucuronide;Dihydroprudomenin;Pimentol;Salvianolic acid A;5'-Methoxyhydnocarpin-D	-19.5861908282811;-19.5861908282811;-19.5861908282811;-22.8220664342315;-22.8220664342315	MS1 mz matched	495.436	46.47	12204.3	9202.29	13507.7	6380.2	3293.74	16199.8	9408.33	6147.92	16980.8	19119.7	17097.9	14838	21277.6	16941.3	19076.2
		Antibiotic JI-20B;Antibiotic JI-20Ba	16.7390686353538;16.7390686353538	MS1 mz matched	496.299	154.957	16203.6	16165.9	14125	15499.6	12899.5	28633.1	18227.1	15995.5	19300	10222.2	10087.6	7272.1	9761.34	6657.11	7367.9
1-Palmitoyl-sn-glycero-3-phosphocholine	0.9984			MS2 forward	496.337	175.919	1.76895e+06	1.44231e+06	1.62453e+06	1.17784e+06	1.20622e+06	1.49477e+06	1.03837e+06	1.72979e+06	1.4937e+06	1.43223e+06	1.15174e+06	1.26276e+06	1.82606e+06	1.71233e+06	1.91542e+06
				Unmapped	496.953	321.333	234368	174112	199892	222854	214702	219245	189095	207290	198365	200969	148333	173234	198594	183208	207011
		({4-[4,6-dihydroxy-3-(6-hydroxy-3-oxo-2,3-dihydro-1-benzofuran-2-yl)-2-methoxyphenyl]-2-methylbut-2-en-1-yl}oxy)sulfonic acid;	22.743876972096;	MS1 mz matched	497.06	370.06	15384	14955	19306.1	14988.2	17093.7	17728	17148.9	16071.8	15418.2	15049.6	18808.6	18499.3	22351.1	20018.5	19219.3
1-Oleoyl-sn-glycerol 3-phosphate	0.36365			MS2 reverse	497.276	141.824	5951.2	4937.4	4830.93	2819.78	3213.49	5079.05	3670.84	3801	7021.67	4565.32	4943.47	5820.3	6241.5	6876.21	6416.27
		Flupoxam;CDP-N-methylethanolamine	18.3788406913479;10.8677696728268	MS1 mz matched	499.052	171.089	28246.3	19782.5	21871.1	24140.1	25461.3	29347.7	27633.4	23293.6	19396.7	29352.8	13559.3	26560.7	17259.9	19796.4	29608.2
		3,4,5-trihydroxy-6-[(2,3,5-trihydroxy-6-{[hydroxy(4-oxocyclohexa-2,5-dien-1-ylidene)methoxy]methyl}oxan-4-yl)oxy]oxane-2-carboxylic acid;3,4,5-trihydroxy-6-[(2,4,5-trihydroxy-6-{[hydroxy(4-oxocyclohexa-2,5-dien-1-ylidene)methoxy]methyl}oxan-3-yl)oxy]oxane-2-carboxylic acid;3,4,5-trihydroxy-6-[(4,5,6-trihydroxy-2-{[hydroxy(4-oxocyclohexa-2,5-dien-1-ylidene)methoxy]methyl}oxan-3-yl)oxy]oxane-2-carb…	-5.47239892479571;-5.47239892479571;-5.47239892479571;-12.3918365940951	MS1 mz matched	499.103	274.275	9735.9	14135.8	10367.3	8427.86	9784.29	13704.3	13124.7	11610.4	10399	4623.19	5044.44	6984.32	8146.86	5728.25	11453.7
		Conivaptan;Strictosamide	-5.3130677915904;5.47791831478686	MS1 mz matched	499.203	286.697	13984.8	9966.86	11800.6	11570.1	10377.4	14248.7	11527.6	11261.7	10758.3	13654.9	15155.9	17201.4	16779.5	17053.3	22075
		LysoPE(0:0/18:2(9Z,12Z));LysoPE(18:2(9Z,12Z)/0:0);	-7.41547712757178;-7.41547712757178;	MS1 mz matched	500.273	179.213	6951.41	6696.31	7880.73	9187.88	6579.26	3474.62	3957.04	2734.94	11093.2	3001.28	12304.2	7788.5	12612.6	8009.35	10998.8
		27-Deoxy-5alpha-cyprinol;27-Deoxy-5b-cyprinol;5a-Cholestane-3a,7a,12a,25-tetrol;5b-Cholestane-3a,7a,12a,23-Tetrol;5b-Cholestane-3a,7a,12a,25-tetrol;5beta-Cholestane-3alpha,7alpha,24,26-tetrol;Cholestane-3,7,12,25-tetrol;3alpha,7alpha,12alpha,26-Tetrahydroxy-5beta-cholestane	-12.0543980608009;-12.0543980608009;-12.0543980608009;-12.0543980608009;-12.0543980608009;-12.0543980608009;-12.0543980608009;-12.1460653737378	MS1 mz matched	500.368	148.929	5817.41	4401.44	5084.3	940.435	1554.53	149.845	1305.6	1387	766.395	8613.87	8209.54	8726.36	7348.65	7986.55	7427.6
				Unmapped	501.062	273.744	39917.2	28278.4	28615.9	6233.71	6647.37	16970.4	17711.4	24286	8107.2	76870.5	76238.1	69348.9	61093.9	77617.1	59648.2
		LysoPE(0:0/20:4(5Z,8Z,11Z,14Z));LysoPE(0:0/20:4(8Z,11Z,14Z,17Z));LysoPE(20:4(5Z,8Z,11Z,14Z)/0:0);LysoPE(20:4(8Z,11Z,14Z,17Z)/0:0);Fexofedine;Aflatrem	-9.05531806545824;-9.05531806545824;-9.05531806545824;-9.05531806545824;-13.7645452842035;-13.7645452842035	MS1 mz matched	502.289	177.584	84084.1	80991	90993.3	130531	32376.2	33449.5	36356.3	73740.1	126252	32160.8	54760.1	111026	118306	158187	93712.2
		Stigmatellin Y	-7.22719	MS1 mz matched	502.312	33.822	96531.7	100570	86412.2	60757.3	61733.1	80474.6	73785.7	96647	72903.3	111052	111667	102413	100815	109014	87280.4
				Unmapped	502.37	35.723	70463.6	62617.7	75051.8	10179	12954.9	25935.7	12738.7	19610.7	14984.6	16096.8	11958.4	10232.1	15640.9	842269	15494.2
				Unmapped	502.384	148.41	4669.18	3882.36	4397.79	1024.14	1882.32	273.283	1051.37	1483.7	518.229	8856.73	8429.09	6937.11	6749.99	7525.99	7039.34
				Unmapped	504.165	242.264	7190.89	7952.85	5575.39	11047.3	11563.7	9155.8	9685.72	8977.26	7242.05	9483.5	8162.74	8871	10526.8	10792.7	11895.9
		1-O-Hexadecyl-lyso-sn-glycero-3-phosphocholine	-10.8029	MS1 mz matched	504.338	179.306	26176.2	24372.8	31896.4	43899.6	42752.4	40594.8	37889.4	41425.9	42736.7	9093.75	14547.5	24406.5	18267.1	22436.5	13698.7
				Unmapped	504.365	26.996	13202.5	11467	9886.53	3747.87	4545.56	9798.7	7560.46	7194.08	6850.4	14598.7	11482.4	10721.7	9229.98	15052.9	7292.78
				Unmapped	505.104	426.855	18227.2	16316.2	15095.1	10597.7	9323.1	12508.7	13577.1	14664	11337.1	18325.4	12587.6	13504.9	9549.75	13716.8	15999.1
		Crocin 4;SR 12813	-6.75834421610434;-16.0141805319971	MS1 mz matched	505.233	425.95	18528.9	24024.9	14791.7	13479.2	12541.8	4282.93	14991.1	11119.9	14458.3	20466.6	19853.2	20477.1	12444.7	18999.1	15395.6
				Unmapped	506.251	339.218	3112.69	3578.27	2736.83	7511.79	4522.92	2776.02	5161.09	2241.18	4996.06	2545.82	2909.53	2973.59	4096.79	2500.74	3865.48
		Thiamine triphosphate;Thiamin triphosphate	-20.4595740300812;-21.0532752892606	MS1 mz matched	506.284	154.706	4637.86	5753.6	6395.32	7402.93	6551.56	12798.7	10785.3	10909	9303.73	2398.46	3902.61	2918.65	3022.97	2746.26	2224.36
		LysoPE(0:0/20:2(11Z,14Z));LysoPE(20:2(11Z,14Z)/0:0);	3.85342392770812;3.85342392770812;	MS1 mz matched	506.319	176.738	6399	7217.4	8336	15699.8	10538.4	5825.47	7505.62	6488.21	13917	2677.72	3358.54	4520.66	7688.6	5155.07	6858.15
		Deltaline	15.376	MS1 mz matched	508.299	153.881	36634.1	33450.3	31294.2	40090.5	36488.1	68674.2	63442.3	66116.1	61936.3	22095.8	27473.9	14778.5	19214.7	17256.7	15357.9
		LysoPC(P-18:0);	6.04432031818401;	MS1 mz matched	508.372	161.031	309102	276792	310990	214157	219098	260619	230010	241551	236199	363393	328347	343462	388681	394521	357106
		LysoPC(P-18:0);	-11.5793464863275;	MS1 mz matched	508.372	176.738	149891	133552	147568	223915	211193	231071	198432	251217	248945	37198.2	25688	37030.6	41542.2	36026.8	46156.5
				Unmapped	508.396	32.922	9857.15	9400.59	6668.54	3805.77	2523.96	4297.9	4560.26	4126.9	5782.98	16806.9	9604.59	8395.03	10815.6	22848.1	7401.18
		Methyl lucidenate F;Withanolide;Withanolide A;Withaferin A;Withanolide D;Stigmatellin X	2.46902376256464;2.46902376256464;2.46902376256464;2.55174296799815;2.55174296799815;2.55174296799815	MS1 mz matched	509.233	46.796	9854.29	6901.43	9032.44	535.242	456.693	3548.77	3176.44	4251.26	2422.99	18069.8	17422.5	15925.1	21278.9	18331	16884.4
				Unmapped	509.268	369.229	2221.53	1929.55	2004.15	1467.89	1965.02	2337.14	2478.43	2256.54	1649.32	2977.27	2598.5	4134.78	3606.72	2625.93	3939.93
				Unmapped	509.947	321.592	21100.2	17379.4	19562.3	18563.4	13454.8	22087.2	20244.8	18581.2	16032.1	26140.4	17513.1	25883.9	27133.4	28250.3	22874.8
		Puromycin	-16.9771	MS1 mz matched	510.181	242.32	2274.88	3077.38	2485.65	3337.41	3424.7	2859.08	3236.07	2917.16	3062.7	2382.72	2999.04	2739.9	1702.3	2924.36	3318.15
1-O-Octadecyl-sn-glyceryl-3-phosphorylcholine	0.9374			MS2 forward	510.387	176.007	103660	74368.1	79773.5	117104	125749	149479	121056	195661	145368	28682.5	24417.6	25935.4	26879.9	74335.3	27772.6
				Unmapped	510.432	35.683	9335.36	5767.64	8276.59	5859.15	6997.61	8897.67	4773.94	8589.66	5573.17	2208.47	2859.4	2107.92	4066.93	9681.69	1773.34
		Dide-O-methyl-4-O-alpha-D-glucopyranosylsimmondsin;	-20.4754696359095;	MS1 mz matched	510.448	146.515	11225.7	9974.18	12979.8	14518.2	15091.1	9943.63	16324.8	11947.1	1588.66	7186.83	4642.27	5079.27	9427.12	6690.6	8850.55
		Daphniphylline;	10.9903603171098;	MS1 mz matched	510.737	292.525	8655.25	6198.94	9649.46	3017.12	4480.03	7409.1	6021.61	8878.75	4407.66	12021.2	13849	10991.3	11281.8	17895.1	9619.36
Leu-Leu	0.4992			MS2 reverse	511.354	173.932	13871.2	17621.8	18951.1	13135	11607.8	13416.7	11893.9	13321.9	14336.8	20228.5	15881.7	17914.9	23043	20995.6	21025.3
				Unmapped	512.411	38.0675	74944.8	51249.5	48068.1	7040.92	10373.8	16053.1	12256.1	19348.6	8761.69	25910	8845.67	14031.1	14177	41753.9	13533.9
		2-Methyl-1-hydroxybutyl-ThPP;3-Methyl-1-hydroxybutyl-ThPP;3-Methyl-1-hydroxybutyl-ThPP;2-Methyl-1-hydroxybutyl-ThPP	22.171994361045;22.171994361045;22.758578753084;22.758578753084	MS1 mz matched	512.458	30.9945	7867.14	9314.26	8061.94	5102.65	5214.96	13134.8	11849	5442	7731.97	11780.5	6658.8	5280.67	3405.09	7087.31	8931.1
				Unmapped	512.716	292.505	11298.3	7814.09	10548	4523.39	4227.13	10117.1	8409.25	10168.5	5274.28	14641.7	15308.8	12671.4	14545.4	20161	11594.3
				Unmapped	513.942	605.572	119184	77458.1	86197.5	81180.6	73661	75386.6	84530.9	156671	75863.7	190318	183216	92188.4	85658.1	85427.8	81711.3
		trans-Zeatin-O-glucoside riboside;	23.2027190991676;	MS1 mz matched	514.224	252.185	4829.36	4312.4	5126.69	5030.95	4521.2	5848.66	4285.25	7284.95	6022.62	6832.37	4842.1	5594.1	5271.6	9237.56	5864.24
				Unmapped	514.696	292.525	27415.3	18233.5	24098.1	10895.5	12442.9	23612.2	19716.4	24862.8	13232.2	36238.8	37302.7	32971.7	32231.3	38946.9	30109.9
		Novaluron	-2.64221	MS1 mz matched	515.004	321.333	177482	126636	151397	208824	190711	209591	198720	179374	172223	162625	89284.1	145226	201158	159524	206503
		3,4,5-trihydroxy-6-[(2,3,5-trihydroxy-6-{[hydroxy(4-oxocyclohexa-2,5-dien-1-ylidene)methoxy]methyl}oxan-4-yl)oxy]oxane-2-carboxylic acid;3,4,5-trihydroxy-6-[(2,4,5-trihydroxy-6-{[hydroxy(4-oxocyclohexa-2,5-dien-1-ylidene)methoxy]methyl}oxan-3-yl)oxy]oxane-2-carboxylic acid;3,4,5-trihydroxy-6-[(4,5,6-trihydroxy-2-{[hydroxy(4-oxocyclohexa-2,5-dien-1-ylidene)methoxy]methyl}oxan-3-yl)oxy]oxane-2-carb…	-5.47239892479571;-5.47239892479571;-5.47239892479571;-12.3918365940951	MS1 mz matched	515.076	274.275	3295.59	4277.79	2857.94	2380.75	2347.4	4456.25	4079.03	4471.31	3776.09	1559.79	1373.59	1713.04	2610.17	1684.7	3541.33
		2-[5-(2,4-dihydroxyphenyl)-6-(5-hydroxy-2,2-dimethyl-2H-chromene-6-carbonyl)-3-methylcyclohex-2-en-1-yl]benzene-1,3-diol;	3.59141003662816;	MS1 mz matched	515.21	361.861	4.42754e+06	3.36182e+06	5.02141e+06	2.49741e+06	2.30816e+06	3.89594e+06	3.21916e+06	4.28439e+06	2.55466e+06	4.55267e+06	4.98904e+06	4.90306e+06	4.69725e+06	5.62329e+06	4.27718e+06
		Taurallocholic acid;Tauro-b-muricholic acid;Taurocholic acid;Taurohyocholate;Tauroursocholic acid;Taurocholate;Taurohyocholate	-2.28394918944596;-2.28394918944596;-2.28394918944596;-2.28394918944596;-2.28394918944596;-2.3353762538937;-2.3353762538937	MS1 mz matched	516.29	36.209	16925.4	18292.2	21651.3	25252.8	21126	29714.4	30537.5	29317.1	18866.6	2368.12	3961.31	3148.43	4152.59	2518.82	3608.22
		LysoPC(16:1(9Z));Zygadenine	-7.7828277759049;18.2443280411563	MS1 mz matched	516.302	176.791	11925.6	9945.86	10421.7	14125.8	7093.63	10340	8532.49	7360.62	15336.4	6036.03	7801.66	12232	13341.1	10395.6	14522
		LysoPC(18:4(6Z,9Z,12Z,15Z));2-Aminoethylphosphocholate	16.216923565242;16.1961586737908	MS1 mz matched	516.31	308.881	6025.36	4948.61	6006.53	7839.86	7192.95	6742.67	6678.76	5273.81	7183.74	4311.08	5036.49	4904.18	6852.74	3293.72	8692.26
		({3,4,5-trihydroxy-6-[3,5,7-trihydroxy-2-(3-hydroxyphenyl)-3,4-dihydro-2H-1-benzopyran-6-yl]oxan-2-yl}methoxy)sulfonic acid;({3,4,5-trihydroxy-6-[3,5,7-trihydroxy-2-(3-hydroxyphenyl)-3,4-dihydro-2H-1-benzopyran-8-yl]oxan-2-yl}methoxy)sulfonic acid;(3-{3,5,7-trihydroxy-6-[3,4,5-trihydroxy-6-(hydroxymethyl)oxan-2-yl]-3,4-dihydro-2H-1-benzopyran-2-yl}phenyl)oxidanesulfonic acid;(3-{3,5,7-trihydroxy-…	17.8998482062298;17.8998482062298;17.8998482062298;17.8998482062298;17.8998482062298;17.8998482062298;17.8998482062298;17.8998482062298;17.8998482062298;17.8998482062298;17.8998482062298;17.8998482062298;17.8998482062298;17.8998482062298;17.8998482062298;23.251713360519	MS1 mz matched	517.112	315.184	8489.8	12300.4	11401.6	8214.12	7341.55	7403.34	10227	6553.02	6739.96	13880.8	11050.8	9917.8	14237.2	12157.2	15092.3
		Palmidin B;Palmidin C;N-Adenylyl-L-phenylalanine	-1.1193262196869;-1.1193262196869;9.10688753906051	MS1 mz matched	517.125	370.053	33166.1	33606.1	42904.6	38248.5	42674.8	32113.6	39184	35486.2	33074.3	36932.1	38256.1	37360.7	45491.2	39240.6	41848.5
		Eriojaposide B;Eriojaposide B	-0.93867965304897;-1.0120926181707	MS1 mz matched	517.257	413.775	4676.14	4118.46	4305.99	4192.61	4877.88	8032.66	6457.41	7161.63	4942.09	8046.1	2982.86	4893.63	2880.54	8743.93	5825.35
		(2-{[2-(3,4-dihydroxyphenyl)-5,7-dihydroxy-4-oxo-3,4-dihydro-2H-1-benzopyran-3-yl]oxy}-4-hydroxy-5-(hydroxymethyl)oxolan-3-yl)oxidanesulfonic acid;(5-{[2-(3,4-dihydroxyphenyl)-5,7-dihydroxy-4-oxo-3,4-dihydro-2H-1-benzopyran-3-yl]oxy}-4-hydroxy-2-(hydroxymethyl)oxolan-3-yl)oxidanesulfonic acid;[(5-{[2-(3,4-dihydroxyphenyl)-5,7-dihydroxy-4-oxo-3,4-dihydro-2H-1-benzopyran-3-yl]oxy}-3,4-dihydroxyoxol…	0.991228240237641;0.991228240237641;0.991228240237641;0.991228240237641;	MS1 mz matched	517.431	26.286	11981.8	9232.89	12525.6	6386.67	5600.9	12459.4	13809.7	6214.84	5873.15	10725.9	6565.67	6606.88	7883.28	10180.2	9997.88
				Unmapped	518.086	274.207	2455.18	1942.84	1823.09	1612.45	772.041	1812.44	2567.13	2203.75	1865.21	3972.79	6495.24	4352.29	4546.03	5086.21	4276.22
				Unmapped	518.209	235.519	23117.3	15521.1	21165.7	18153.6	18411.9	20568.4	19175.6	18591	18382.9	19782.1	16375.1	19338.5	20417.2	22585.8	24201.9
		LysoPE(0:0/18:1(11Z));LysoPE(0:0/18:1(9Z));LysoPE(18:1(11Z)/0:0);LysoPE(18:1(9Z)/0:0);Delcorine	-8.74043314198477;-8.74043314198477;-8.74043314198477;-8.74043314198477;18.151913994214	MS1 mz matched	518.254	179.325	3441.41	2868.48	3155.09	4900.99	3433.77	4077	84709.8	3533.08	4387.75	2031.26	1786.17	2879.54	2580.12	2394.24	2449.43
		Neoacrimarine J;	10.2668007770715;	MS1 mz matched	518.489	162.262	2544.38	2201.72	2581.38	1844.04	1987.17	2733.58	2149.4	2062.57	2462.68	2206.87	2461.16	2056.12	2739.55	2868.97	2487.53
		Neoacrimarine J;	8.52394327549498;	MS1 mz matched	518.488	34.1235	23074.4	23661.3	25035.7	30837.9	29932.2	31202.8	32236.8	29656.1	31677.5	27134.1	24833.8	26995.7	33043.2	31318.4	43033.3
				Unmapped	518.961	321.291	6722.53	5726.95	6056.65	6570.12	6617.17	7877.29	6484.72	6126.55	7686.48	5758.67	4519.29	5115.14	6213.84	5181.36	6970.92
		13-beta-D-Glucosyloxydocosanoate	-1.73617	MS1 mz matched	519.387	179.775	1221.91	1386.7	1201.8	928.85	1063.43	2400.22	840.588	1714.84	733.737	1455.17	1231.87	1457.59	1477.55	1419.23	1457.51
		[2-(5,6-dihydroxy-7-methoxy-4-oxo-2-phenyl-4H-chromen-8-yl)-3,5-dihydroxyoxan-4-yl]oxidanesulfonic acid;[2-(5,6-dihydroxy-7-methoxy-4-oxo-2-phenyl-4H-chromen-8-yl)-4,5-dihydroxyoxan-3-yl]oxidanesulfonic acid;[2-(5,7-dihydroxy-4-oxo-2-phenyl-4H-chromen-6-yl)-3,5-dihydroxy-6-(hydroxymethyl)oxan-4-yl]oxidanesulfonic acid;[2-(5,7-dihydroxy-4-oxo-2-phenyl-4H-chromen-6-yl)-4,5-dihydroxy-6-(hydroxymethy…	-4.02868423174915;-4.02868423174915;-4.02868423174915;-4.02868423174915;-4.02868423174915;-4.02868423174915;-4.02868423174915;-4.02868423174915;-4.02868423174915;-4.02868423174915;-4.02868423174915;-4.02868423174915;-4.02868423174915;-4.02868423174915;-4.	MS1 mz matched	519.435	46.512	16056.3	12440.7	12755	6961.29	6400.98	11672.7	7507.34	3530.45	10484.3	20186.6	16394.8	16778.6	22935.9	21398	19142.5
				Unmapped	520.328	105.028	131070	89744.1	91626.9	9164.66	8792.01	42495.3	26031.4	25346.6	21953.6	19627.2	21580	16619.7	39639.6	112911	32282.5
				Unmapped	520.372	162.384	4279.42	3458.74	3670.17	3908.55	3311.68	3972.2	3997.65	3168	4282.11	3507.46	3504.82	4148.25	4160.48	4157.98	4418.99
				Unmapped	520.399	25.583	20267.4	18081.6	21445.6	4838.92	7468.37	9756.47	11886	11877	10586.6	13382.5	12939.4	11632.6	18007.6	13361.3	10528.4
N-Palmitoylsphingosine	0.42705			MS2 reverse	520.504	34.302	13119.3	14279.6	15411.5	13919.8	15546.7	14120.6	13930.8	15798.3	16905.9	18763.6	13278	16312.4	15816.8	16046.1	19079.5
				Unmapped	520.749	173.367	5535.05	5683.98	5660.18	5922.65	5753.08	4720.98	3280.2	4397	7396.59	3380.86	3674.16	4582.01	5609.97	4384.25	6243.83
				Unmapped	520.915	321.333	160205	122404	143926	149654	150576	146342	134311	136176	135889	139257	110392	116038	135160	131062	143518
		3,3',5-Trihydroxy-4'-methoxy-6,7-methylenedioxyflavone 3-glucuronide;3',4',5-Trihydroxy-3-methoxy-6,7-methylenedioxyflavone 4'-glucuronide;Moxalactam	14.2916939284386;14.2916939284386;-16.269526007561	MS1 mz matched	521.093	149.035	1117.73	1483.53	1181.05	96.6082	200.599	44.988	364.904	499.325	0	3348.6	2686.32	3514.06	2423.09	3948.03	2143.76
		{10-butanoyl-5-hydroxy-2,2-dimethyl-8-oxo-6-propyl-2H,3H,4H,8H-pyrano[3,2-g]chromen-3-yl}oxidanesulfonic acid;Eupachlorin acetate	7.14861771163708;-14.0925891918691	MS1 mz matched	521.096	414.217	62358.9	63969.4	54623.8	29780.1	28272.1	51361.4	46928.3	54176.8	26129.4	103888	65777.9	84143	82364.4	76150	79795
		Melitric acid B;Moxalactam	-8.77041929519727;-9.99805422472636	MS1 mz matched	521.101	34.5685	2812.59	3439.21	2860.16	3048.74	3654.2	4746.41	2823.99	4854.54	3762	1366.8	1752.86	2185.78	1405.08	1398.2	1763.12
		3'-Hydroxy-T2 Toxin;2'-Dehydrokamycin A;6'-Oxokamycin C	-2.48291635499058;-17.4193484168189;-17.4193484168189	MS1 mz matched	521.175	286.7	12303.4	8505.59	9560.82	11680.2	8808.96	10526.6	10509.2	9173.84	9391.85	13687.4	12526	12183.4	12754.7	12560.8	12728.7
		3,4,5-trihydroxy-6-{[4-oxo-1-(5,6,7-trimethoxy-4-oxo-4H-chromen-2-yl)cyclohexa-2,5-dien-1-yl]oxy}oxane-2-carboxylic acid;Pseudohypericin	17.546974404627;18.3155644831545	MS1 mz matched	521.452	45.945	41726.5	38210.4	40117.1	33714.7	20367.5	46555.8	28872.8	35723	36705.4	40485.4	41002.8	38082.9	50984.9	37302.7	55644.2
		3,4,5-trihydroxy-6-{[4-oxo-1-(5,6,7-trimethoxy-4-oxo-4H-chromen-2-yl)cyclohexa-2,5-dien-1-yl]oxy}oxane-2-carboxylic acid;Pseudohypericin	16.0547840975335;16.8233730291984	MS1 mz matched	521.451	88.363	9067.2	12058	13421.8	3973.81	5670.56	9658.92	3293.88	7612.46	10332.6	23166.6	22421.8	21007.2	17071.2	22664.6	16463.6
1-Oleoyl-sn-glycero-3-phosphocholine	0.9858			MS2 forward	522.353	173.292	1.45946e+06	1.79978e+06	1.85854e+06	1.92224e+06	1.55005e+06	1.48712e+06	1.19736e+06	1.27288e+06	2.03168e+06	1.20449e+06	975739	1.50991e+06	1.65349e+06	1.28736e+06	1.97033e+06
				Unmapped	522.388	160.972	6372.92	6190.32	6666.79	5753.34	5138.19	5449.33	5093.93	5341	5333.51	8481.66	7021.5	6728.57	10249.1	8382.27	8084.93
				Unmapped	523.043	273.725	33251	24905.2	28583.6	11643.1	12335.4	20568.6	19767.5	22709.3	13290.4	49271.3	43154.5	45861.5	40187.1	49976.9	39781.9
		Eremopetasitenin C2;Eremopetasitenin D2;Triamcinolone diacetate	-22.0076211847787;-22.0076211847787;-17.3567436072703	MS1 mz matched	523.165	25.372	2505.99	2297.06	1920.35	848.599	1314.68	3815.31	1746.48	3564.32	4115.99	647.954	596.557	1029.33	123.632	735.333	0
		Ticagrelor;Melampodinin	-21.4191844970552;2.28985105899749	MS1 mz matched	523.175	363.712	183900	159088	230002	181718	189665	212058	205647	178971	290420	203388	196331	155727	146190	321097	159375
ADP-ribose	0.7998			MS2 forward	524.053	415.287	177339	155180	138042	98210	83481.6	173381	154396	202471	71957.6	243015	223639	235892	219903	190782	206127
		LysoPE(0:0/20:4(5Z,8Z,11Z,14Z));LysoPE(0:0/20:4(8Z,11Z,14Z,17Z));LysoPE(20:4(5Z,8Z,11Z,14Z)/0:0);LysoPE(20:4(8Z,11Z,14Z,17Z)/0:0);Fexofedine;Aflatrem	-9.05531806545824;-9.05531806545824;-9.05531806545824;-9.05531806545824;-13.7645452842035;-13.7645452842035	MS1 mz matched	524.27	177.912	7264.27	7453.2	9290.36	11213.1	3821.06	3982.28	5529.73	3855.89	10838.4	4492.72	5424.21	8484.78	10538.4	6929.61	9008.7
		1-Stearoylglycerophosphoserine;	-15.3234045970572;	MS1 mz matched	524.293	221.682	17723.3	14569.8	22244.9	30270	32829	17555	39919.5	22444.4	30161.1	3998.01	6735.18	6251.76	9070.48	5031.09	10108.5
				Unmapped	524.329	151.644	22393.3	24724.2	23281.9	26903.7	22925.3	17040.2	34970.3	21747.4	12777	19069.8	19405.9	11887.3	15641.9	13988.6	15998.8
1-Stearoyl-2-hydroxy-sn-glycero-3-phosphocholine	0.9967			MS2 forward	524.367	172.681	1.21076e+06	1.20839e+06	1.51796e+06	992924	1.08186e+06	1.12649e+06	1.02842e+06	1.14754e+06	1.25253e+06	1.61559e+06	1.25028e+06	1.30098e+06	1.52294e+06	1.39581e+06	1.54079e+06
1-Stearoyl-sn-glycerol 3-phosphocholine	0.8632			MS2 forward	524.368	155.369	96252.4	63452.6	92129.7	92213.3	76249.1	73933.6	30987.2	78743.8	94163.4	60654.1	62138.6	87350	116269	88145.1	87583.5
				Unmapped	524.496	29.613	5640.93	6451.81	8115.51	1799.67	3563.07	8483.5	6194	4764.19	4498.03	8522.44	6334.36	3756.04	5080.32	7186.46	5343.57
				Unmapped	525.981	321.333	6240.57	3693.08	5939.11	2265.38	2318.83	3597.15	4441.64	5319.66	3688.2	7755.23	6980.46	7976.97	9439.78	9759.75	8197.2
		LysoPE(0:0/22:6(4Z,7Z,10Z,13Z,16Z,19Z));LysoPE(22:6(4Z,7Z,10Z,13Z,16Z,19Z)/0:0);Protoverine	-4.83413269543001;-4.83413269543001;-20.5599228470191	MS1 mz matched	526.289	176.575	65655.5	97842	65345.3	130421	51584.2	21677.4	23783	19495.8	83512.4	31408.2	50823.2	90107.8	107445	88681.9	133287
		ICI 164384	15.6255	MS1 mz matched	526.426	37.611	19404.8	17844.8	22379.2	14251	18024.9	19446	15522.6	28646.6	12090.8	5728.38	8851.27	4538.18	6017.92	20210.9	6949.8
				Unmapped	526.453	198.561	2028.62	1660.8	2058.44	1358.91	1117.64	1486.06	1484.03	1454.16	1335.67	2289.36	1899.64	2202.25	2292.81	2540.88	2290.28
				Unmapped	526.768	292.525	3761.62	2400.2	3426.55	782.18	1671.97	3286.35	2346.84	3422.54	1638.99	5309.27	5692.2	4419.35	5074.44	6985.1	3980.26
		Doronine	-6.08804	MS1 mz matched	526.877	321.079	3120.35	3639.58	2463.47	3323.76	2380.56	2402.44	3928.3	3065.34	2300.79	2061.05	3145.9	2195.88	3457.54	3514.76	2192.94
		3,4,5-trihydroxy-6-[4-(5-hydroxy-7-methoxy-8-methyl-4-oxo-4H-chromen-3-yl)-2-methoxyphenoxy]oxane-2-carboxylic acid;N,N'-Diacetylchitobiose 6'-phosphate	0.443935951392463;-17.0589024064186	MS1 mz matched	527.12	465.829	89737	64916.7	77366.6	46385	40745.7	68414.9	83903.7	90692	72516.3	111079	95590.1	98078.3	73124.7	100552	124354
		(24E)-15alpha-Acetoxy-3alpha-hydroxy-23-oxo-7,9(11),24-lanostatrien-26-oic acid;(24E)-3alpha-Acetoxy-15alpha-hydroxy-23-oxo-7,9(11),24-lanostatrien-26-oic acid;	-8.58169743820226;-8.58169743820226;	MS1 mz matched	527.325	344.585	4506.69	4047.82	2757.64	6798.45	4555.6	4500.09	6140.47	5696.35	4816.5	3806	2964.78	3917.69	4911.65	3134.35	5149.3
		O-(1->4)-alpha-L-Dihydrostreptosyl-streptidine 6-phosphate	-19.247	MS1 mz matched	527.337	145.116	13631.6	9283.24	12348.2	12709.8	16864.8	25177	17351.8	22186.8	10887.7	11592.5	7560.88	5547.11	6119.39	7917.83	10227.4
				Unmapped	528.118	377.387	11488.7	11632.7	6309.25	6724.19	7256.02	11414.1	7857.82	12220.7	5757.46	6103.58	6816.2	8690.38	6493.62	7214.52	8045.54
		Lumefantrine;	17.1718012660602;	MS1 mz matched	528.175	226.439	2223.34	1986.06	2535.49	711.004	920.782	1017.39	707.279	874.93	831.225	4587.45	4145.96	4292.6	5102.85	6205.24	3997
				Unmapped	528.266	154.318	4695.28	5147.51	4561.23	2837.05	5122.78	5353.23	5993.85	4779.66	4054.74	2710.91	3204.81	2241.92	2142.3	2401.29	2610
		LysoPE(0:0/22:5(4Z,7Z,10Z,13Z,16Z));LysoPE(0:0/22:5(7Z,10Z,13Z,16Z,19Z));LysoPE(22:5(4Z,7Z,10Z,13Z,16Z)/0:0);LysoPE(22:5(7Z,10Z,13Z,16Z,19Z)/0:0);	8.75837205313001;8.75837205313001;8.75837205313001;8.75837205313001;	MS1 mz matched	528.306	243.603	1109.87	1528.92	1253.55	5854.36	606.801	864.137	1912.69	669.477	1244.3	726.895	1467.05	1380.5	1993.9	1967.29	3744.87
				Unmapped	528.845	321.333	81439.3	63946.4	76174.6	82258.1	73191.7	70176.9	64228.2	73629.5	62351.1	69963.8	62311.5	62417.8	68943.1	62380.2	72734.8
		Milbemectin	-6.91149	MS1 mz matched	529.305	370.831	2370.89	1776.95	2577.15	4163.7	4643.23	2524.99	3441.28	7393.88	3659.6	1841.21	696.478	1728.62	2140.63	1215.87	2233.71
		(22S)-Acetoxy-3alpha,15alpha-dihydroxylanosta-7,9(11),24-trien-26-oic acid;(24E)-3alpha-Acetoxy-15alpha,22S-dihydroxylanosta-7,9(11),24-trien-26-oic acid;Ganoderic acid V;	14.7568325283414;14.7568325283414;14.7568325283414;	MS1 mz matched	529.353	144.565	170710	157207	155504	133224	184482	314560	187526	287644	158137	203425	155777	94373.1	101463	121723	173041
		Deltaline	15.376	MS1 mz matched	530.283	152.839	61528.5	53957.5	55709.6	61843.2	58347.6	103457	82630.5	87886.7	56509.9	48874.7	50703.2	34086.5	35793.1	36006.5	34262.7
		3,4,5-trihydroxy-6-({6-[3-(4-methoxy-1-benzofuran-5-yl)-3-oxopropanoyl]-2H-1,3-benzodioxol-5-yl}oxy)oxane-2-carboxylic acid;3,4,5-trihydroxy-6-[1-(6-hydroxy-2H-1,3-benzodioxol-5-yl)-3-(4-methoxy-1-benzofuran-5-yl)-1,3-dioxopropan-2-yl]oxane-2-carboxylic acid;6-({11,15-dimethoxy-13-oxo-6,8,20-trioxapentacyclo[10.8.0.0icosa-1(12),2(9),4,10,14(19),15,17-heptaen-16-yl}oxy)-3,4,5-trihydroxyoxane-2-car…	24.4464295870149;24.4464295870149;24.4464295870149;24.4464295870149;24.4464295870149;24.4464295870149;	MS1 mz matched	531.132	461.089	62023.3	62459.6	39503	4745.56	3960.37	48627.7	19981.1	66715.8	13475.2	55611.1	94698.7	55355.8	113092	130798	104681
		dTDP-3-amino-3,4,6-trideoxy-D-glucose;dTDP-beta-L-daunosamine;dTDP-2,6-dideoxy-D-kanosamine;dTDP-L-ristosamine	-0.614759615863393;-0.614759615863393;-0.614759615863393;-0.614759615863393	MS1 mz matched	532.102	113.515	14958.8	12158.1	17340	15304	17554.5	20299.3	10584.6	18345.7	21122.3	11521.8	13870.1	12393.1	5487.78	15900.1	5888.79
				Unmapped	532.288	263.804	2311.5	2266.68	2094.81	2079.65	3643.24	3334.05	2537.92	2861.72	2236.38	1488.91	1066.67	1165.21	1723.25	1167.23	902.917
		Cromoglicic acid;3-Hydroxy-vitamin K;2-Hydroxy-vitamin K;Dehydroeburicoic acid	9.60786051096156;22.8456596342297;22.8456596342297;22.8456596342297	MS1 mz matched	532.38	37.621	17020.7	19049.5	19841.7	9771.47	15503.6	25487.7	17353.6	24141.5	18415.8	5143.72	5081.94	4408.64	4998.66	15352.4	9062.62
				Unmapped	532.399	26.996	19209.6	20172.5	18647.8	5670.84	16158.9	15411.1	11462	12902.5	29776.1	24368	22751.3	20039.2	22602.9	22553.5	21579.1
				Unmapped	533.281	140.159	30455.8	21279.5	21553.8	27994.8	24052.2	20677.1	21181.1	17986.6	31417	14192.6	17707.2	20414.8	25066.3	22794.9	30639.5
		({3,4,5-trihydroxy-6-[3,5,7-trihydroxy-2-(3-hydroxyphenyl)-3,4-dihydro-2H-1-benzopyran-6-yl]oxan-2-yl}methoxy)sulfonic acid;({3,4,5-trihydroxy-6-[3,5,7-trihydroxy-2-(3-hydroxyphenyl)-3,4-dihydro-2H-1-benzopyran-8-yl]oxan-2-yl}methoxy)sulfonic acid;(3-{3,5,7-trihydroxy-6-[3,4,5-trihydroxy-6-(hydroxymethyl)oxan-2-yl]-3,4-dihydro-2H-1-benzopyran-2-yl}phenyl)oxidanesulfonic acid;(3-{3,5,7-trihydroxy-…	17.8998482062298;17.8998482062298;17.8998482062298;17.8998482062298;17.8998482062298;17.8998482062298;17.8998482062298;17.8998482062298;17.8998482062298;17.8998482062298;17.8998482062298;17.8998482062298;17.8998482062298;17.8998482062298;17.8998482062298;23.251713360519	MS1 mz matched	534.139	315.065	1884	2576.38	2234.11	1577.54	1250.53	1889.11	2749.64	1413.47	1355.16	3094.68	1671.33	2126.01	3089.78	2495.78	3029.88
		6-[4-(2-{[2-(3,4-dimethoxyphenyl)ethyl]-C-hydroxycarbonimidoyl}eth-1-en-1-yl)-2-methoxyphenoxy]-3,4,5-trihydroxyoxane-2-carboxylic acid;6-[4-(2-{[3-(3,4-dimethoxyphenyl)-1-hydroxyprop-2-en-1-ylidene]amino}ethyl)-2-methoxyphenoxy]-3,4,5-trihydroxyoxane-2-carboxylic acid;6-[5-(2-{[2-(3,4-dimethoxyphenyl)ethyl]-C-hydroxycarbonimidoyl}eth-1-en-1-yl)-2-methoxyphenoxy]-3,4,5-trihydroxyoxane-2-carboxyli…	-4.96202373435357;-4.96202373435357;-4.96202373435357;-4.96202373435357;	MS1 mz matched	534.187	235.488	18016.4	15443.8	11840	11432.2	13479.5	14177.7	10820.3	11094.5	12459.7	13089.9	11213.9	14333.8	16121.2	15250.6	12399.1
		CDP-abequose;CDP-3,6-dideoxy-D-glucose;CDP-3,6-dideoxy-D-mannose;CDP-ascarylose	-22.8756490965564;-22.8756490965564;-22.8756490965564;-22.8756490965564	MS1 mz matched	534.313	152.143	3382.34	4647.75	4163.43	5672.77	6047.91	6449.98	9090.99	5546.62	7289.39	1731.4	1303.64	863.016	1021.38	1090.05	1238.29
				Unmapped	534.388	160.736	6511.82	5392.53	7259.21	6200.66	5800.33	5685.32	5786.75	5576.8	6559.77	6274.35	5781.88	6125.44	7783.69	7369.7	7649.28
		LysoPE(0:0/22:2(13Z,16Z));LysoPE(22:2(13Z,16Z)/0:0);	-9.09218667443415;-9.09218667443415;	MS1 mz matched	534.673	292.462	2450.01	1661.11	2182.89	445.9	1355.71	2038.95	2246.42	1759.63	1493.39	3085.99	3295.41	3304.26	3375.27	4260.88	2471.83
		trans-Zeatin-O-glucoside riboside;	23.2027190991676;	MS1 mz matched	536.205	252.089	7772.37	4143.01	4543.38	3775.96	32740.4	4671.12	5703.49	5161.07	3535.55	5016.05	4429.38	4140.69	4528.89	7408.21	4831.14
		6-[4-(2-{[2-(3,4-dimethoxyphenyl)ethyl]-C-hydroxycarbonimidoyl}ethyl)-2-methoxyphenoxy]-3,4,5-trihydroxyoxane-2-carboxylic acid;6-[4-(2-{[3-(3,4-dimethoxyphenyl)-1-hydroxypropylidene]amino}ethyl)-2-methoxyphenoxy]-3,4,5-trihydroxyoxane-2-carboxylic acid;6-[5-(2-{[2-(3,4-dimethoxyphenyl)ethyl]-C-hydroxycarbonimidoyl}ethyl)-2-methoxyphenoxy]-3,4,5-trihydroxyoxane-2-carboxylic acid;6-[5-(2-{[3-(3,4-…	9.63798268273643;9.63798268273643;9.63798268273643;9.63798268273643;-21.4505382812336	MS1 mz matched	536.211	27.977	98580.9	90915.2	85756.9	29516.8	60734.1	77759.8	54173.1	107907	103751	109646	99024.6	116583	79510.2	93847.8	66330.1
		LysoPE(0:0/22:1(13Z));LysoPE(22:1(13Z)/0:0);	6.42572409053786;6.42572409053786;	MS1 mz matched	536.367	172.03	28087.8	27385.2	30739	26039.9	24916.1	20447.8	22805.4	20832.6	24198.8	26909.7	23198.3	27371.1	36960.1	33392.6	43508.9
		N-[(4E,8E)-1,3-dihydroxyoctadeca-4,8-dien-2-yl]hexadecanamide;	4.79779095459545;	MS1 mz matched	536.499	34.639	14496.7	11599.8	12971.8	13365.6	13371.7	14593.2	9944.73	15574.2	14689.7	9312.05	12776.7	11614	12837.4	14667	15433.2
		PA(10:0/i-14:0);PA(8:0/16:0);PA(8:0/i-16:0);PA(i-12:0/i-12:0);	8.47477207387245;8.47477207387245;8.47477207387245;8.47477207387245;	MS1 mz matched	537.692	361.872	71942.5	62523.9	60845.3	68546.6	62515.2	70389.3	76564.5	69545.5	66913.2	86130.1	62954.2	57664.8	61710.4	64860.4	69868.1
		Hydroxybuprenorphine;	-1.54927673233836;	MS1 mz matched	538.285	165.032	6183.82	5546.95	6627.4	5808.73	4945.52	5082.07	5399.21	5148.76	4486.9	6325.9	5754.49	5132.74	7011.61	6366.01	5609.75
		CDP-ribitol	4.19332	MS1 mz matched	538.309	217.95	7761.34	5765.2	7351.05	10607.1	12354.4	10161.8	13447.8	12619.9	11049.6	1394.78	1108.08	1588.66	1796.56	1248.33	1474.83
				Unmapped	538.345	154.075	30909.2	30547.4	27771.3	25277.2	24463.4	33227.7	25668.9	32633.3	30386	24856	27877.2	30044.1	34903.4	32929.8	39136.2
		6-beta-Hydroxy-mometasone furoate;	-20.4678199352236;	MS1 mz matched	538.419	173.493	9676.64	9160.6	12535.5	9825.01	12692.4	10707.7	10833.8	10744.3	12904.1	9309.6	18162.6	6710.84	7692.16	8122.6	7798.83
				Unmapped	538.964	321.333	379715	274880	304348	370616	364017	379036	364622	354990	348168	311523	207775	291348	353263	308100	353675
				Unmapped	539.013	273.636	9499.66	7829.14	6774.87	3064.31	4826.29	5516.28	5584.92	7190.73	4752.62	11629.8	11397.9	10693.9	9859.4	10728.7	9708.49
		4',4,5,5',7,7'-Hexahydroxy-3,8'-biflavone;Amentoflavone;Sennidin B;Agathisflavone;Amentoflavone;Cupressuflavone;Hinokiflavone;Robustaflavone	-9.28617894715351;-9.28617894715351;-9.28617894715351;-9.29212585254409;-9.29212585254409;-9.29212585254409;-9.29212585254409;-9.29212585254409	MS1 mz matched	539.095	315.713	3575.44	5380.27	4944.73	3155.29	3162.38	3204.85	4014.5	2817.43	2577.64	5120.95	3647.25	4301.18	6144.51	4638.99	6222.61
		Quinidine barbiturate;	13.3563181467935;	MS1 mz matched	539.274	137.95	15272	13613.5	13875	3032.49	2355	4067.26	1783.26	3264.91	4969.35	19065.1	17099.6	27840.9	33847	29123.7	28142.9
				Unmapped	539.271	41.0485	10121.7	10672.9	8591.05	2140.08	3597.8	4547.72	3074.96	3522.7	5031.53	14626.4	11579.4	16404.5	15804.6	15468.7	14506.5
		Pulcherosine;Myxochelin C	-9.97699551871112;-10.0150151041427	MS1 mz matched	540.192	235.512	6526.84	5073.74	4773.35	5639.33	5807.22	3599.7	3043.07	5015.36	4141.04	4106.99	5733.8	5178.24	5694.01	5366.96	5885.66
		LysoPE(0:0/20:4(5Z,8Z,11Z,14Z));LysoPE(0:0/20:4(8Z,11Z,14Z,17Z));LysoPE(20:4(5Z,8Z,11Z,14Z)/0:0);LysoPE(20:4(8Z,11Z,14Z,17Z)/0:0);Fexofedine;Aflatrem	-9.05531806545824;-9.05531806545824;-9.05531806545824;-9.05531806545824;-13.7645452842035;-13.7645452842035	MS1 mz matched	540.24	178.023	1987.24	3075.8	2695.45	3236.04	1524.08	1170.65	1670.04	2190.67	3278.56	1072.16	2867.12	2641.18	3199.3	2057.93	2290.69
		3,3',5,6-Tetrahydroxy-4',7-dimethoxyflavone 3-glucuronide;3,4',5,6-Tetrahydroxy-3',7-dimethoxyflavone 3-glucuronide;Myricetin 3-(6-acetylgalactoside);Spinatoside;	1.1485179141289;1.1485179141289;1.1485179141289;1.1485179141289;	MS1 mz matched	540.443	37.314	22060.8	17003.2	19968.3	5461.42	6271.91	9405	6895.85	10800.4	6310.54	20743.1	5169.24	7460.34	7661.86	20722.6	6315.48
		Dimethylaminoethyl reserpilite dihydrochloride	13.3297	MS1 mz matched	542.218	252.583	3338.97	2865.82	2846.77	2821.07	3536.89	3786.57	3703.32	2489.83	2205.67	3053.49	1653.75	3544.33	2865.14	3601.77	3714.94
		Quercetin 3,3',7-trissulfate;Quercetin 3,4',7-trissulfate	1.66078288198136;1.66078288198136	MS1 mz matched	542.922	321.333	58291.5	44447.8	45975.7	53677	45958.6	53492.4	53126.4	55873.6	46924	50692.3	44654.9	46274.1	47790.4	47482.4	50608.4
		3,3'-Bisanigorufone;	7.72993823654411;	MS1 mz matched	543.158	286.7	6769.22	5713.22	6751.68	6238.84	6971.88	5538.54	7326.5	6254.93	5633.94	8719.82	6531.84	8308.06	8295.26	7973.82	9146.57
		Ganoderiol G;N,N'-Diacetylchitobiose 6'-phosphate	-24.7328671317608;-22.2054711901337	MS1 mz matched	543.335	46.5125	38473.6	31252.1	35285.5	13516.8	20119.5	51093.8	27042.2	44297.8	29558.3	49312.5	31650.4	27994.3	37543.5	42665.1	49797.6
				Unmapped	543.367	143.794	2116.54	1799.08	1645.36	625.895	1318.16	3106.73	1123.56	2566.67	1513.91	2477.06	2040.85	1390.72	1235.25	1769.77	2909.12
				Unmapped	543.377	40.468	34883.7	27737.3	31355.9	35647.1	20696.1	36216.3	24149	32602.6	32892.8	22066.9	32292.4	34815.5	38422.1	39117.3	40005
		Terpendole J	-15.5377	MS1 mz matched	544.298	152.163	3081.32	3075.17	3602.94	3453.28	4809.15	620.928	4756.82	7729.58	1751.88	1567.66	1836.17	1155.98	1059.81	1101.23	1153.19
				Unmapped	545.017	273.725	3085.81	2988.06	3295.05	1629.24	2876.37	2386.22	2490.76	2534.32	2482.6	3172.28	3062.19	3104.15	2888.35	2975.52	2482.12
		Estriol 3-sulfate 16-glucuronide;Premithramycin A1	12.3088470057798;18.4600762168861	MS1 mz matched	545.168	40.517	9730.12	9467.11	8553.04	11104.9	9883.17	15055.9	11824.5	13057.9	11373.7	2752.61	2620.15	2681.11	2470.7	4785.38	2614.06
		2-Methoxy-estradiol-17b 3-glucuronide;4-Hydroxyandrostenedione glucuronide;Ailanthinone;Castelanone;Simalikilactone D;2-Methoxy-estradiol-17beta 3-glucuronide	-8.95549635786308;-8.95549635786308;-8.99167182990901;-8.99167182990901;-8.99167182990901;-8.99167182990901	MS1 mz matched	545.176	361.874	37075.9	49154.6	48990.1	37319.5	35935.2	38607.6	30091.5	44178.4	39491.5	41381.6	44297.6	34468.3	36675.9	48097.3	34732.8
		Diosbulbinoside D;	-12.0434567406014;	MS1 mz matched	545.462	25.945	9482.88	6705.59	6004.98	3434.18	3005.76	20198.4	3248.37	4239.72	4307.7	6575.15	4009.95	3800.03	4191.2	6546.54	2289.04
		1,5-Diferuloylquinic acid;Methyl 3,4-dicaffeoylquinate;all-trans-Phytoene;15-cis-Phytoene	-4.30354965254033;-4.30354965254033;1.57336775260151;1.57336775260151	MS1 mz matched	545.502	30.994	7598.99	5849.6	4676.38	2513.94	5759.76	507.928	8522.96	6160.07	6967.07	2438.95	2190.53	2857.5	2541.49	1978.7	3843.82
				Unmapped	546.024	415.834	6751.45	8393.93	5959.5	5278.62	4495.66	8082.78	5685.75	10156.1	5667.33	9418.28	9126.37	7245.23	6300.38	5620.98	7832.84
				Unmapped	546.323	247.159	9391.21	10262.8	7659.86	22733.8	9206.54	4776.63	9000.13	5208.03	7974.97	9365.96	5404.19	8700.27	12672.9	12142.7	20876.5
		alpha,beta-Dihydroxyethyl-TPP	-12.9799	MS1 mz matched	546.395	37.095	100281	88611	102923	16187.7	13182.6	35805.5	20352.5	28328.7	20015.9	16672.9	15401.6	11825.8	19885.3	1.12585e+06	22078
		Orange B;	-15.6021908083701;	MS1 mz matched	547.051	376.701	33485.1	31891.1	22325.5	20083	17548.5	36227.9	19646.1	35703.1	21606.3	21136.7	25946.4	27691.2	21457.1	26284.8	22652.2
		Morellinol;	-12.3633037742743;	MS1 mz matched	547.263	324.428	24337.4	12170.1	16125.1	4381.11	5357.56	17407.8	13025.4	23813.3	6847.23	23183.9	25677.4	22150.4	17660.7	26887.7	16170.3
		Decoside	21.239	MS1 mz matched	547.295	353.655	10397.3	8143.11	7580.36	7679.87	9073.92	8037.42	12792	10835.2	7216.01	10082.1	8828.82	9671.24	10174.1	9128.91	9919.14
		6'-O-Malonylwistin;Biochanin A 7-(6-methylmalonylglucoside);Bacteriohopanetetrol	-17.0898380315494;-17.0898380315494;4.86911508309019	MS1 mz matched	547.467	181.125	10483.4	10516.1	11278.2	12599.9	11386.9	13102.5	12395.4	12321	11504.2	6844.77	8103.5	6893.29	7981.88	7444.45	10367.2
		6'-O-Malonylwistin;Biochanin A 7-(6-methylmalonylglucoside);Bacteriohopanetetrol	-15.7254617214128;-15.7254617214128;6.23352135401426	MS1 mz matched	547.468	46.056	61280.8	55238.4	59811.4	45519.1	34660.3	47852.7	55349.1	61689.4	65733.8	60527.9	52197.5	44647.7	59154.5	49329.4	62229.6
		3,4,5-trihydroxy-6-({4-hydroxy-6-[(2E)-3-(4-hydroxyphenyl)prop-2-enoyl]-7-methoxy-2,2-dimethyl-3,4-dihydro-2H-1-benzopyran-5-yl}oxy)oxane-2-carboxylic acid;3,4,5-trihydroxy-6-[3-hydroxy-2-(7-hydroxy-4-oxo-3,4-dihydro-2H-1-benzopyran-2-yl)-5-methoxy-4-(3-methylbut-2-en-1-yl)phenoxy]oxane-2-carboxylic acid;3,4,5-trihydroxy-6-[3-hydroxy-2-(7-hydroxy-4-oxo-3,4-dihydro-2H-1-benzopyran-2-yl)-5-methoxy-…	-15.0734184163684;-15.0734184163684;-15.0734184163684;-15.0734184163684;-15.0734184163684;-15.0734184163684;-15.0734184163684;-15.0734184163684;-5.74178543184867	MS1 mz matched	547.517	30.9285	16644	19996.7	13152.7	22245.7	23950.1	24931.7	22324.4	27369.1	20223	12188.3	10263.7	11405.6	13333.1	9196.66	11895.9
		3-O-alpha-Mycarosylerythronolide B	4.00995	MS1 mz matched	547.693	292.525	1164.66	751.213	997.106	252.625	196.104	1125	828.642	1086.05	554.477	1900.15	1740	1373.76	1689.04	2051.52	1084.81
				Unmapped	547.997	162.924	1829.65	1778.2	1508.21	437.46	772.719	865.349	846.686	1020.05	863.869	2203.56	2133.47	1945.26	2267.88	2614.86	2712.98
		2-[({3,4-dihydroxy-5-[2,4,5-trihydroxy-3-(3,4,5-trihydroxybenzoyloxy)benzoyloxy]phenyl}(hydroxy)methylidene)amino]acetic acid;2-[({3-[3,4-dihydroxy-5-(2,3,4,5-tetrahydroxybenzoyloxy)benzoyloxy]-4,5-dihydroxyphenyl}(hydroxy)methylidene)amino]acetic acid;2-[({3-[3,4-dihydroxy-5-(3,4,5-trihydroxybenzoyloxy)benzoyloxy]-2,4,5-trihydroxyphenyl}(hydroxy)methylidene)amino]acetic acid;CDP-4-dehydro-6-deox…	9.47081072503266;9.47081072503266;9.47081072503266;8.40857791954209	MS1 mz matched	548.072	98.408	16259	11990.4	18612.6	14649.1	13021.8	17664.2	16312.4	15035.6	18434.3	20060.9	15282.5	15279	21824.1	21066.9	15588.5
		LysoPC(15:0);LysoPE(0:0/18:0);LysoPE(18:0/0:0);Protoverine	-3.82159909943592;-3.82159909943592;-3.82159909943592;-20.5599228470191	MS1 mz matched	548.269	176.59	5229.74	5583.17	6501.11	7948.09	3023.33	2071.62	4355.16	1316.68	5981.66	3329.27	4808.7	6635.62	8457.42	7413.88	6054.49
				Unmapped	548.33	150.295	10594.9	12457.5	11083.6	8857.6	7906.17	1051.65	11184.8	8951.78	788.688	9180.42	10051.7	6670.88	7005.33	6808.7	5681.07
				Unmapped	548.43	25.5835	13256.6	8015.12	9719.44	3446.6	4104.65	4829.88	5805.66	5712.31	5159.88	7784.38	7054.53	7562.79	5933.97	8220	6521.96
				Unmapped	549.251	140.166	6150.43	3915.74	4183.98	4642.08	4484.17	4256.27	2905.85	3601.37	7292.63	2554.71	4792.55	3723.86	5222.35	3242.59	5772.75
		CMP-N-trimethyl-2-aminoethylphosphonate;Compound WIN VIII	20.0704578705302;-10.351815972642	MS1 mz matched	550.26	36.198	4076.81	2638.44	4162.38	6816.61	4666.18	5556.74	6235.84	6564.37	5497.41	2052.78	2036.46	1572.01	3559.49	2059.76	6302.82
				Unmapped	550.344	149.535	48721.6	41154.4	42111.1	50360.8	46124.6	17687.2	60501.6	50488.6	17907.2	30085.6	30632.8	21081.3	21079.2	21476.1	19677.1
1-O-(cis-9-Octadecenyl)-2-O-acetyl-sn-glycero-3-phosphocholine	0.6999			MS2 forward	550.383	170.697	153138	148223	186698	194002	196347	192116	171383	205766	235518	100134	98518.3	97577.6	126011	123156	138230
				Unmapped	550.671	292.526	8833.71	7061.14	8738.03	3343.03	3854.46	8306.5	6548.79	9550.94	4704.45	12986.2	13511.8	10626.7	13937.7	15621	11581.6
				Unmapped	551.339	45.6765	20649.2	21881.1	19997.9	3063.68	8616.9	35343	9294.91	27809.3	16225.2	25901.9	16533.9	14765.1	21482.9	23357.8	23661.1
				Unmapped	551.97	323.326	15813.6	9260.15	10254.2	9108.29	8756.77	11926.1	13844.5	9834.68	11107.7	17215	14615.3	17853.3	17469.3	14944.1	18050.7
		Deltaline	15.376	MS1 mz matched	552.265	152.838	11853	9555.14	10027.5	10182.2	10484.5	16722.5	14946.8	16973.3	11865.5	6639.04	8658.6	5673.31	5884.21	6803.66	5689.49
		Acid yellow 23;Tartrazine	-14.9710964270322;-15.7196394811804	MS1 mz matched	552.394	170.133	19992.2	19660.1	25976.2	21694.8	24587.2	19184.5	22404.2	20883.1	22649	27590.1	19686.2	19266.1	25623	25456.7	23255.8
				Unmapped	552.806	321.291	70946.2	58772.6	66273.4	64111.2	62044.7	64032	60477.6	60511.5	59660.5	57190.2	55222.3	55249.4	54404.1	54729.2	58199.5
		2-[5-(2,4-dihydroxyphenyl)-6-(5-hydroxy-2,2-dimethyl-2H-chromene-6-carbonyl)-3-methylcyclohex-2-en-1-yl]benzene-1,3-diol;	3.59141003662816;	MS1 mz matched	553.164	361.873	338951	342497	426102	254604	243699	338876	283919	395491	268791	396427	348396	360075	343439	447998	332872
		Handelin	-1.53602	MS1 mz matched	553.271	232.673	3542.74	1994.32	2712.65	3971.36	2689.89	1910.12	2568.47	2092.95	4233.46	639.728	825.483	1104.19	1546.41	793.837	721.367
		Cyclopassifloic acid E;	-24.0132353380216;	MS1 mz matched	553.353	143.685	4469.7	4199.87	4263.94	3727.73	4615.21	8197.98	5514.36	8209.18	4965.97	4195.61	3658.91	2041.81	2060.84	2296.58	3534.61
		4',5,6-Trimethylscutellarein 7-glucoside;	15.2776456499906;	MS1 mz matched	554.166	200.453	2501.55	2387.2	2623.33	1674.81	2110.28	2529.52	2213.01	1797.67	1978.56	1977.85	2556.34	2631.01	3467.59	4168.97	4641.77
				Unmapped	554.282	151.954	42654.8	48189.8	41734	45722.5	30763.8	24590.6	49059.9	38903.2	30544.5	37019.2	39449.7	27833	31349.5	29670.5	27265
				Unmapped	555.264	140.166	7979.3	7415.12	6132.44	7248.07	4687.75	7598.15	3934.33	5668.35	7786.43	5534.99	3562.28	6401.65	10945.5	5370.64	10666.7
		1-Palmitoylglycerophosphoinositol;	-12.5171204298086;	MS1 mz matched	555.287	231.71	6043.85	5591.39	7210.33	9092.79	11950.2	7766.32	11319.6	10246.2	8948.97	3146.67	2311.83	2652.78	4161.67	3680.56	4575.16
				Unmapped	555.317	224.438	27263.1	20089.6	24603.9	8680.53	15592	9448.56	10484.5	15313.4	50821.9	10165.5	36323	17250.7	32528.6	15740.5	3736.73
		(2xi,3xi)-2,3-Dihydroxy-12,18-ursadien-28-oic acid diacetate;Ganoderic acid Me;Ganoderic acid R;	13.5590410127567;13.5590410127567;13.5590410127567;	MS1 mz matched	555.368	143.146	9035.26	8620.34	8104.58	6859.98	9604.54	16440.8	11380.1	13412.2	8701.13	12493	9560.3	5612.34	6379.69	6450.39	8759.68
		3,4,5-trihydroxy-6-({12-methoxy-14-oxo-5,7,9,21-tetraoxahexacyclo[11.8.0.0henicosa-1(13),2(10),11,15(20),16,18-hexaen-16-yl}oxy)oxane-2-carboxylic acid;3,4,5-trihydroxy-6-({15-hydroxy-11-methoxy-13-oxo-6,8,20-trioxapentacyclo[10.8.0.0icosa-1(12),2(9),4,10,14(19),15,17-heptaen-16-yl}oxy)oxane-2-carboxylic acid;3,4,5-trihydroxy-6-({15-hydroxy-11-methoxy-13-oxo-6,8,20-trioxapentacyclo[10.8.0.0icosa-…	9.68221048759446;9.68221048759446;9.68221048759446;9.68221048759446;9.68221048759446;22.0757135007981	MS1 mz matched	555.388	167.901	3367.42	3816.1	4652.55	2135.1	2652.02	2411.09	3364.56	3089.89	2820.71	4330.81	4134.18	4330.43	5308.62	4417.37	4375.78
				Unmapped	556.115	376.867	8666.52	12272.1	8577.73	9469.2	9176.25	17482.4	9054.04	20813.2	9887.62	7702.63	8245.16	10311.7	7613.07	9487.11	10116
				Unmapped	556.391	201.558	9859.71	8647.01	9952.37	16079.7	17595.2	14846.4	13903.9	17300.1	15409.7	688.409	202.091	1018.04	665.241	407.073	1137.91
		cyclo-Dopa-glucuronylglucoside	24.7452	MS1 mz matched	556.438	39.126	54889.9	36878.9	44442.6	7591.65	8800.12	12813.6	12086.3	15886.7	13512.9	22846.7	8263.97	11387.3	13970.1	36175.1	8080.55
		Pulcherosine;Myxochelin C	-9.97699551871112;-10.0150151041427	MS1 mz matched	557.22	236.682	7702.63	5446.15	5005.02	5077.74	4276.05	7939.26	4978.71	7135.32	6343.12	8399.77	6422.01	5263.74	7212.99	8295.16	7477.94
				Unmapped	557.323	408.069	10012.6	6819.28	4435.25	4907.97	6589.99	5790.11	7278.79	1846	2947.53	8271.93	330.943	5949.31	3455.1	850.06	5358.73
				Unmapped	557.865	321.409	10911.4	8318.76	9698.3	12521	8628.18	12642.2	11753.2	13608.9	8139.18	10078.7	6580.79	10922.2	12235.9	11289.6	14270.9
		trans-Zeatin-O-glucoside riboside;	23.2027190991676;	MS1 mz matched	558.196	252.587	6520.36	4030.79	3651.48	4940.77	4583.43	5464.69	3643.48	4124.16	4481.2	4043.07	3952.5	4167.11	6014.45	4516.45	4441.1
				Unmapped	558.319	164.689	5242.75	4989.81	6286.12	5729.21	4578.03	5754.89	4726.49	5507.98	4927.3	7720.66	5115.03	5640.14	6599.07	6307.24	5390.57
		dl-alpha-Tocopherol nicotite	-23.3469	MS1 mz matched	558.374	33.645	75927.9	61701.3	65766.9	73416.4	70016	61959.3	77282	63814.7	70266.5	105457	101515	83405.9	73469.1	83250.7	75531.2
		3'-Hydroxy-T2 Toxin;2'-Dehydrokamycin A;6'-Oxokamycin C	-2.48291635499058;-17.4193484168189;-17.4193484168189	MS1 mz matched	559.132	286.727	9654.55	8030.86	10584.8	8062.08	8571.1	9299.68	10194.2	8656.25	8591.65	12405.4	9796.29	10549.2	9592.96	10772.8	12080.6
				Unmapped	560.335	379.336	1782.15	2657.09	1789.03	1458.38	2388.7	9152.32	2354.53	1732.99	2143.8	868.938	896.07	2370.03	1167	1360.89	1076.62
				Unmapped	560.333	179.315	3543.3	3213.68	3658.69	5899.95	3956.87	3636.14	5466.56	3989.18	6636.61	1551.76	1426.55	3014.45	1974.25	2023.05	4446.13
		6-beta-Hydroxy-mometasone furoate;	-16.7463981288962;	MS1 mz matched	560.41	37.094	8961.72	8727.92	11716.2	2909.42	4838.57	8105.26	5658.01	6705.97	5460.81	4792.24	3717.06	3067.24	2019.4	48144.4	7714.84
				Unmapped	560.988	273.744	4654.83	3210.09	4482.12	3037.63	3392.15	4063.11	4094.83	3645.36	3082.16	4733.46	4396.92	3990.63	4500.38	3627.12	3924.24
		Citrusin A;Diosbulbinoside F;Morfamquat	5.52466040452525;5.52466040452525;-6.31722033397291	MS1 mz matched	561.196	416.534	4277.81	2305.8	3188.24	3152.9	2656.03	4563.03	3000.72	4163.23	3127.69	4635.67	3676.47	3412.14	4064.45	3169.55	2945.72
		(2-{[5,7-dihydroxy-2-(3-hydroxyphenyl)-4-oxo-3,4-dihydro-2H-1-benzopyran-3-yl]oxy}-4-hydroxy-5-(hydroxymethyl)oxolan-3-yl)oxidanesulfonic acid;(5-{[5,7-dihydroxy-2-(3-hydroxyphenyl)-4-oxo-3,4-dihydro-2H-1-benzopyran-3-yl]oxy}-4-hydroxy-2-(hydroxymethyl)oxolan-3-yl)oxidanesulfonic acid;[(5-{[5,7-dihydroxy-2-(3-hydroxyphenyl)-4-oxo-3,4-dihydro-2H-1-benzopyran-3-yl]oxy}-3,4-dihydroxyoxolan-2-yl)meth…	9.99140738963582;9.99140738963582;9.99140738963582;9.99140738963582;22.5808649750314	MS1 mz matched	561.46	27.217	13130	9028.1	10567.9	7808.18	8548	12092	9190.89	4530.06	6353.13	6549.28	5561.9	5163.67	3729.96	9487.87	4173.75
		1,2-Epoxy-1,2,7,7',8,8',11',12'-octahydro-psi,psi-carotene;Phytoene 1,2-epoxide;	-20.1539452726865;-20.1539452726865;	MS1 mz matched	561.484	45.767	4725.43	3982.86	4655.54	3627.13	1530.54	3791.6	3053.01	4894.63	3596.15	5978.6	4812.87	4661.91	5818.92	4963.7	6087.64
		Rheidin C;	7.42802706033805;	MS1 mz matched	561.497	31.8325	6591.16	6312.4	5048.15	3335.53	4210.83	4479.36	3406.48	5242.3	6661.23	2167.33	3703.46	3219.7	3007.2	2969.81	2902.5
		Piperacillin sodium	-15.0238	MS1 mz matched	562.13	376.21	26759.3	19406.4	22905.8	23636.6	20773.6	23176.6	22412.6	60319.7	21516.9	22602.6	17837	21214.4	25723.5	21584.2	25664.3
				Unmapped	562.323	309.488	2053.23	1976.31	2190.26	1551.93	2616.2	1614.35	1883.73	4061.33	3647.85	2134.07	2808.2	3141.04	3058.12	2177.3	3030.2
		N-Acetyl-leu-leu-leu-tyr-amide	-16.809	MS1 mz matched	562.343	150.354	5451.04	5253.59	3236.15	5652.8	5426.42	3266.96	7588.88	4700.65	3172.44	1814.27	1591.33	1427.9	1819.94	2279.32	2073.25
		dTDP-4-amino-4,6-dideoxy-5-C-methyl-L-mannose	17.7316	MS1 mz matched	562.381	169.876	2913.84	2302.82	2629.2	3929.11	3076.73	2759.91	3976.71	4093.47	4317.18	1128.36	1537.59	1236.99	1712.02	1291.95	1467.23
		CerP(d18:1/12:0);	5.41684053693212;	MS1 mz matched	562.419	159.28	2169.72	1880.67	2640.61	2985	2552.69	2551.55	2428.65	2915.96	2541.79	3920.86	2196.24	3230.19	2616.11	2358.39	1832.37
				Unmapped	562.925	321.333	315357	228374	270693	287076	293656	308303	261584	291665	266243	257794	190321	239540	279569	256428	292174
		Protoporphyrin IX;Protoporphyrin	3.15655798980299;3.16651786175736	MS1 mz matched	563.26	167.316	4964.44	4910.57	5322.06	2997.09	2269.98	4212.24	3536.33	3464.83	3772.92	4737.13	5235.53	6868.58	11121.8	7684.11	14763.9
		19-Hydroxycinnzeylanol 19-glucoside;	19.9291241634088;	MS1 mz matched	563.274	29.694	5024.79	6267.17	4042.62	1676.05	1871.52	3317.67	4226.87	2704.46	2122.5	5711.7	4218.9	4031.48	6277.8	3991.02	6208.45
		1-Oleoylglycerophosphoinositol;	-9.71667259088599;	MS1 mz matched	563.292	228.612	2463.35	2459.21	1943.67	3764.48	3186.54	2882.03	2727.45	2823.2	3372.05	1008.45	626.318	1146.1	603.619	1113.28	1227.54
		{6,7,8,11,12,13,21,22-octahydroxy-3,16-dioxo-2,17,20-trioxatetracyclo[17.3.1.0tricosa-4,6,8,10,12,14-hexaen-23-yl}oxidanesulfonic acid;{6,7,8,11,12,13,21,23-octahydroxy-3,16-dioxo-2,17,20-trioxatetracyclo[17.3.1.0tricosa-4,6,8,10,12,14-hexaen-22-yl}oxidanesulfonic acid;3-Hexaprenyl-4,5-dihydroxybenzoate	-22.3598442416494;-22.3598442416494;-8.49107631508437	MS1 mz matched	563.397	413.728	4762.48	4654.78	4400.71	3918.84	2627.64	3014.44	4129.21	6528.19	2886.34	7119.94	4318.78	4742.16	4586.68	3832.19	4437.22
				Unmapped	564.044	415.526	25800.3	26794	22163	19730.7	16717.2	31833.1	23026.2	28235.7	15797.2	31687.9	28204.2	29930.6	23274.4	25542.6	24171.1
		4,6-Dideoxy-4-oxo-dTDP-D-glucose;dTDP-4-dehydro-6-deoxy-alpha-D-glucose;Westiellamide	11.5318360129175;11.5318360129175;6.2234975105205	MS1 mz matched	564.354	110.506	68723.1	53878.5	49490.5	7681.4	7342.43	25078.6	14302.7	21044.6	14996.1	13489.8	17007.7	11653.5	20104.5	74530.2	18343.7
		Molybdenum cofactor (sulfide);	-20.3188207694687;	MS1 mz matched	564.347	179.312	3453.37	2892.48	3439.16	4292.02	2885.28	3634.25	8618.75	3331.94	4223.8	3952.08	1974.23	1941.47	2405.17	978.87	2098.31
				Unmapped	564.36	150.835	39890.8	41474.1	41522.9	53188.9	52273.6	18540.5	50326.4	29084.2	14911.1	25152.3	22722.6	28336.4	32235.9	28488	32466.4
		3,4,5-trihydroxy-2,8-bis(3,5,7-trihydroxy-3,4-dihydro-2H-1-benzopyran-2-yl)-6H-benzo[7]annulen-6-one;Isoneotheaflavin;Isotheaflavin;Theaflavin;	-1.37593185213965;-1.37593185213965;-1.37593185213965;-1.37593185213965;	MS1 mz matched	565.134	413.571	1.33229e+06	1.20354e+06	970358	790497	733736	1.34482e+06	1.02408e+06	1.42957e+06	928322	1.49619e+06	1.08712e+06	1.14789e+06	1.40442e+06	1.00965e+06	1.1424e+06
		3,3'-Bisanigorufone;	7.72993823654411;	MS1 mz matched	565.148	286.727	2811.16	2377.22	2750.69	2885.47	2011.87	2387.49	2823.44	2870.93	2273.12	3418.84	2504.88	3042.76	2788.77	3085.68	4580.9
		Nebramycin factor 4	22.9924	MS1 mz matched	565.232	278.059	2022.04	1812.5	2019.67	2007.87	1891.54	1428.26	1840.74	1501.23	1460.25	1971.39	1811.21	1949.48	3119.33	2293.34	2333.4
		1-Stearoylglycerophosphoinositol;2-Stearoylglycerophosphoinositol;5-Oxoavermectin 2a aglycone	-12.4327145619857;-12.4327145619857;-16.3243603764588	MS1 mz matched	565.307	227.501	1872.59	2199.89	1955.34	2807.91	2722.23	2962.37	2770.18	3234.57	2806.61	1346.01	944.888	690.003	691.773	862.06	1139.19
		Hemorphin-4;	-4.68550712959714;	MS1 mz matched	566.259	204.302	2401.76	2182.69	2468.07	1696.13	1402.75	2368.46	1636.31	1728.27	2025.38	4102.82	2919.61	3256.55	3529.68	2934.6	2605.32
				Unmapped	566.272	35.723	8643.96	9000.86	10791.3	6400	5797.03	810.355	5571.76	1673.97	1901.76	17724.5	13492.6	12673.5	10112.2	12387.1	15934.5
				Unmapped	566.45	171.043	6113.08	6669.56	8272.85	7658.67	9705.35	8072.7	9392.69	9373.05	9138.75	5782.44	4157.02	4679.89	6146.49	5670.12	4689.49
		Daphniphylline;	10.9903603171098;	MS1 mz matched	566.703	292.481	5477.96	3571.05	5237.51	1383.06	2915.92	5282.85	3453.64	5092.32	2890.9	7910.55	8169.48	5931.57	7563.35	9075.41	5327.97
				Unmapped	566.884	321.333	42676.9	32520.4	33983.2	39224.5	32154.8	37682.6	37600.2	42017	29999.4	37026.8	32403.9	34761.7	33588.8	35693.4	35667.8
		2-(N-Ethyl-perfluorooctane sulfanamido) acetic acid;	9.81571901835325;	MS1 mz matched	567.991	321.559	13532.6	9224.71	10997.8	6721.8	6746.01	11455.1	11008.9	12632.2	7798.39	15231.8	12496.4	13503.5	20988.2	20223.1	16800.3
				Unmapped	568.134	427.566	434232	437558	356320	236641	206631	250504	464163	595527	280123	705561	510100	710586	632004	607537	626826
				Unmapped	568.228	370.539	8048.08	5994.36	7900.64	6919.84	6314.73	6900.13	8663.03	7967.27	6374.51	5166.92	7114.08	7745.42	10105.1	9903.84	12522.3
				Unmapped	568.233	152.837	1914.28	2514.49	2203.36	2967.08	2394.1	5570.78	3583.72	3311.34	4641.15	1550.65	2290.17	1493.7	1709.14	1511.14	1226.18
		3'-Deoxydihydrostreptomycin	-0.221405	MS1 mz matched	568.286	258.421	2936.65	2654.81	2078.45	1726.2	3201.46	2732.35	3906.79	2890.36	1545.88	8379.5	2612.91	2221.57	1371.23	2797.61	1703.28
				Unmapped	570.313	150.197	3032.27	3116.71	3253.83	2313.82	2130.2	272.536	2023.98	3323.15	167.475	2819.27	2779.74	1795.89	1808.38	1468.68	1588.77
		2-[({3-[3,4-dihydroxy-5-(3,4,5-trihydroxybenzoyloxy)benzoyloxy]-4,5-dihydroxyphenyl}(hydroxy)methylidene)amino]acetic acid;	16.9369681321809;	MS1 mz matched	570.35	166.409	21866.4	27613.4	31820.9	62497	31333.8	21425.9	32394.1	22479.3	31967.4	34956.1	42460.1	21947.9	52719.5	38310.4	66949
				Unmapped	570.372	191.23	2454.55	1736.03	2167.06	3351.47	3357.69	2972.25	2377.58	3110.7	2847.02	879.546	786.891	589.543	503.93	631.929	419.715
				Unmapped	570.452	38.749	14584.6	16254.6	14154.9	9411.24	16414.1	16271.5	10851.5	24615.8	9084.66	5569.2	5140.13	5028.38	8683.19	43094.6	6203.14
				Unmapped	570.756	292.485	8463.81	5609.09	7434.9	3552.48	3960.65	6726.7	5883.19	7756.55	4483.82	11366.1	11180	8965.68	10832.9	14249.5	9104.71
				Unmapped	570.842	321.333	55599.2	48565.8	49080.2	55519.6	47922.9	50903.8	51305.6	59897.8	39651	51682.1	49865.6	47959	47117.6	45388.4	46646.5
		Dipiperamide A;Dipiperamide E;Pipercyclobutanamide A;	-0.780328035947571;-0.780328035947571;-0.780328035947571;	MS1 mz matched	571.273	36.23	5103.37	5649.58	5172.29	6832.58	8903.18	8284.82	10322.1	8260.23	6965.23	1333.54	1373.99	1347.09	1736.35	1534.45	1472.66
		Pyrrhoxanthinol;	9.90418737827517;	MS1 mz matched	571.34	305.994	3090.75	2618.62	2449.28	2328.25	2240.91	2537.18	2162.61	2856.03	2931.99	2922.37	2209.17	2659.75	3492	3430.21	3258.12
				Unmapped	571.948	321.559	1389.13	1505.68	1471.89	585.414	543.22	1729.64	1122.64	1567.68	740.772	2321.3	2507.99	2669.55	1721.57	2685.2	2562.81
		cyclo-Dopa-glucuronylglucoside	-2.06326	MS1 mz matched	572.101	278.148	1429.65	1630.36	1543.2	1525.85	1236.3	1506.08	1521.4	1537.55	1682.89	1987.06	1249.35	1718.67	2217.76	1598.72	2786.44
				Unmapped	572.133	235.541	20230.3	13666.9	16925.9	16221.5	16168.1	17104.4	16791.3	20062.1	17956.6	15843.3	16897.1	15997	20146.1	17891.2	20936.9
				Unmapped	572.329	148.52	37085.5	26671.7	31181.7	23269.7	23910.5	1385.34	31895.3	17547.3	872.618	27135.7	33571.7	20456	23314.5	19595.9	19842.1
		LysoPC(20:1(11Z));PC(18:1(9Z)e/2:0);	-19.0027133263434;-19.0027133263434;	MS1 mz matched	572.365	164.138	13138	17135.2	19439.1	45760.6	21801.8	17838.6	20989.2	16789.4	19374.5	21141.8	26949.4	13680.5	15424	21320.6	39671
				Unmapped	572.808	321.142	15743.3	15517.3	15579	17384.4	14842.6	16332	14943.4	14484.9	13039.8	13335.8	12609	11565	15248	11134.2	13859.1
		2-(2,6-dihydroxy-4-{6-hydroxy-7-[(2E)-4-hydroxy-3-methylbut-2-en-1-yl]-1-benzofuran-2-yl}phenyl)-6-(2,4-dihydroxyphenyl)-4-methylcyclohex-3-ene-1-carboxylic acid;2-{2,6-dihydroxy-4-[6-hydroxy-7-(3-methylbut-2-en-1-yl)-1-benzofuran-2-yl]phenyl}-4-(2,4-dihydroxyphenyl)-6-methyl-7-oxabicyclo[4.1.0]heptane-3-carboxylic acid;2-{2,6-dihydroxy-4-[6-hydroxy-7-(3-methylbut-2-en-1-yl)-1-benzofuran-2-yl]phe…	-13.0219148456285;-13.0219148456285;-13.0219148456285;-13.0219148456285;-13.0219148456285;-13.0219148456285;-13.0219148456285;-13.0219148456285;-13.0219148456285;-13.0219148456285;-13.0219148456285;	MS1 mz matched	573.197	236.682	5852.91	6527.44	5332	5372.85	3550.58	5712.95	5531.51	4958.92	4449.97	7226.01	4838.24	4766.54	6106.12	5678.79	6961.87
		Desglucocheirotoxin;Adonitoxin;Aspecioside;Convallatoxin	-8.71850549101777;-8.72286688638351;-8.72286688638351;-8.72286688638351	MS1 mz matched	573.263	44.39	9243.94	5881.56	7105.69	785.861	4149.85	2805.1	2389.08	3790.44	1983.11	15821.3	14742.1	15202.6	16875	18119.9	16033.4
		1-Palmitoylglycerophosphoinositol;	-12.5171204298086;	MS1 mz matched	573.3	231.386	4888.72	2899.1	3674.76	4705.47	4253.76	3934.73	5137.41	5025.69	4999.23	1462.92	1502.11	1734.4	1819.4	2089.05	2935.97
		Ganoderic acid Ma;Ganoderic acid W;Vitamin D2 3-glucuronide;	-11.0138295822044;-11.0138295822044;-11.0138295822044;	MS1 mz matched	573.37	77.218	101757	91377.4	99787.6	0	0	1205.99	0	1113.21	876.866	225834	180756	195501	179233	226997	168725
		Dieporeticenin;	3.72990896160645;	MS1 mz matched	573.483	179.047	7493	6994.49	8935.28	11837.4	11104.9	10987.7	12254.3	10856.5	11076	4939.11	5310.33	4058.78	4776.61	4607.34	6012.48
		Dieporeticenin;	3.38823791171104;	MS1 mz matched	573.482	45.804	30577.7	26173.5	35755	29636.9	15926.8	37340	32238.1	29896.4	34764.8	25496.3	24216	22101.9	34102	26341.6	33149.2
				Unmapped	573.537	30.2775	8873.84	8155.37	8173.44	9650.39	9767.71	10821.4	12839.9	13761.4	10346.5	4365.87	4582.2	5971.17	6862.07	3788.05	5097.46
		[5-(5,7-dihydroxy-3-{[3,4,5-trihydroxy-6-(hydroxymethyl)oxan-2-yl]oxy}-5H-chromen-2-yl)-2-hydroxyphenyl]oxidanesulfonic acid;dTDP-3-amino-2,3,6-trideoxy-4-keto-D-glucose;dTDP-3-amino-4,6-deoxy-3,4-dehydroglucose;dTDP-3-amino-4-oxo-2,3,6-trideoxy-L-allose	20.4105277940456;-19.4675235401659;-19.4675235401659;-19.4675235401659	MS1 mz matched	574.049	378.786	5424.82	6897.8	6534.13	2459.47	3052.37	5455.22	3620.12	10036.3	2016.34	8174.84	7045.58	9673.21	4901.32	6872.67	4648.66
		LysoPC(P-18:0);	-11.5793464863275;	MS1 mz matched	574.312	175.286	11933.5	10543.5	12871	7201.71	8005.2	13294.8	6907.08	14041.7	10976.6	9049.48	3891.36	4440.65	10213.8	11628.5	11214.3
		Amphibine A	22.7655	MS1 mz matched	574.345	148.266	13534.3	11000.3	14189.9	14475.5	11611	4383.47	16721.7	7731.51	3082.39	10441.7	11975.4	6805.55	9261	9106.52	8176.87
				Unmapped	574.425	37.094	22815.8	24421.8	22197.6	3474.44	4474.29	10494.1	4872.36	6730.5	5179.81	4483.45	16272.1	15457.3	3112.15	184119	3093.19
				Unmapped	574.716	292.485	17151.4	11736.2	15421.2	6449.39	9108.15	13169.6	12606.2	15171.3	8429.46	25299.2	25576.2	20485.7	21754.3	30334.2	18285.7
				Unmapped	574.906	321.205	16728.1	9828.95	10754.9	19147.3	16138.9	19756.1	13578	16325	13691.3	12787.7	3916.44	11052.2	15305.5	11311.2	19458.8
		1,4-beta-D-Glucan;	-5.34207338782635;	MS1 mz matched	575.12	200.453	6794.4	5219.86	7063.68	3662.06	7315.84	5132.84	8360.66	5990.97	3954.31	3979.68	5133.26	3879.03	7919.02	14374.9	17999
		Asclepin	6.77111	MS1 mz matched	575.282	242.992	1438.89	925.895	1081.69	512.05	507.767	621.541	923.762	788.2	1178.33	788.486	1016.23	1747.54	1987.31	1857.6	1453.38
		6-{[6-(3,4-dihydroxy-6-methyl-5-oxooxan-2-yl)-5-hydroxy-4-oxo-2-phenyl-4H-chromen-7-yl]oxy}-3,4,5-trihydroxyoxane-2-carboxylic acid;6-{[6-(3,4-dihydroxy-6-methyl-5-oxooxan-2-yl)-7-hydroxy-4-oxo-2-phenyl-4H-chromen-5-yl]oxy}-3,4,5-trihydroxyoxane-2-carboxylic acid;Luteoskyrin	11.3074008121452;11.3074008121452;15.6591472238539	MS1 mz matched	575.497	179.312	26761.6	26529.2	29568.7	38773.1	38954.5	37701.3	43183	38799.9	37927.6	24719.4	26037.8	20518	26702.9	22016.1	29191.2
				Unmapped	576.264	152.143	8409.17	11353.1	6836.73	7264.26	6807.74	9110.21	9441.63	9224.99	5637.99	5226.85	7700.99	4472.21	4538.85	4979.49	5005.13
		CDP-ribitol	11.3529	MS1 mz matched	576.274	176.249	2912.16	3405.62	3646.92	2782.89	1760.97	3170.76	2858.56	2606.64	3278.22	4333.71	2431.96	3211.39	3380.22	2804.51	3796.15
				Unmapped	576.322	174.637	2558.26	2362.13	3366.3	4148.85	1546.9	2332.75	2929.38	2221.07	4503.88	2606.84	3789.38	4105.6	1925.37	3729.09	792.061
				Unmapped	576.696	292.525	40572.6	26918.4	38654.8	16494.9	17329.1	34823.7	32158.9	38560	20793.6	54306.9	57176.7	49626.9	50302.4	63762.9	46119.2
		5,7-dihydroxy-8-[2-hydroxy-5-(5,6,7-trihydroxy-4-oxo-4H-chromen-2-yl)phenyl]-2-(4-hydroxyphenyl)-4H-chromen-4-one;8-[5-(5,7-dihydroxy-4-oxo-4H-chromen-2-yl)-2,3-dihydroxyphenyl]-5,7-dihydroxy-2-(4-hydroxyphenyl)-4H-chromen-4-one;8-[5-(5,7-dihydroxy-4-oxo-4H-chromen-2-yl)-2-hydroxyphenyl]-2-(3,4-dihydroxyphenyl)-5,7-dihydroxy-4H-chromen-4-one;8-[5-(5,7-dihydroxy-4-oxo-4H-chromen-2-yl)-2-hydroxyphe…	9.18379095933972;9.18379095933972;9.18379095933972;9.18379095933972;	MS1 mz matched	577.079	274.286	2599.64	3509.75	2984.61	2372.53	2161.69	3776.09	3837.83	3383.55	3371.71	1465.83	1055	1486.13	1838.14	1392.11	2462.85
		Marmesin rutinoside;Cefsulodin sodium	-15.1476790508641;7.21334179702215	MS1 mz matched	577.514	46.026	90295.7	74308.1	93038.2	100577	82125.2	97531.3	120201	93516.4	108471	154614	162963	117973	118717	132197	134903
				Unmapped	578.376	144.929	5154.58	5220.95	5023.93	6763.78	5907.92	3534.62	7112.91	4117.04	1899.95	3590.88	3664.9	3381.49	4521.93	3908.55	3651.28
				Unmapped	578.957	321.333	129690	99839	104414	119637	124479	121732	120090	121111	114136	111509	74618.7	104155	111761	99617.9	124061
		Cyclic ADP-ribose	-14.9706	MS1 mz matched	580.011	415.521	17367	15741.2	13806.1	10700.7	9774.23	18784.3	12728.1	20996	9080.19	33729.8	14768.7	15738.4	16064.7	15744.5	15086.2
		Novapikromyin	16.4411	MS1 mz matched	580.296	173.034	15370.2	17248.4	18801.4	20025.1	13088.1	11668.7	9868.09	18218.5	14596.2	9419.73	4950.86	10313.6	12894.1	17428	20010.7
		Molybdenum cofactor (sulfide);	-20.3188207694687;	MS1 mz matched	580.324	179.287	4334.46	4185.89	3819.14	6154.74	5039.07	4861.78	6622.05	5334.84	6118.05	2200.23	1945.85	1896.08	2918.9	1640.49	2043.18
		1-Oleoylglycerophosphoinositol;	-9.71667259088599;	MS1 mz matched	581.304	228.605	23354.4	29478.6	25455	38838.5	33227.3	30526.9	36611.5	34768.9	39389.1	7706	8076.94	8004.69	10553.8	10909.6	16075.7
		Hordatine B;Hordatine B	11.7757310558021;11.7178305057146	MS1 mz matched	581.331	221.591	21603.5	17603.4	24117.2	4967.71	12566.3	9488.11	14415	15154.6	63142	11403.5	21875.4	21665	28598.4	14323.4	2622.8
				Unmapped	582.266	36.3685	3915.18	2441.73	2911.25	391.08	3980.75	1858.21	680.957	1195.86	1188.66	3143.8	4449.61	3902.6	3379.82	5010.5	3757.88
		N3'-Acetylapramycin	24.4284	MS1 mz matched	582.313	150.159	5955.6	6632.03	4989.5	8702.66	5459.74	320.784	8213.52	7685.6	222.575	4837.18	6125.38	5206.62	3524.35	3453.4	2142.24
		20-Oxo-5-O-beta-mycaminosyltylactone	-14.449	MS1 mz matched	582.348	47.651	5125.9	4743.86	3659.5	2968.97	3926.19	5744	4968.86	4723.27	5524.84	6423.92	3947.15	4087.82	3671.57	4783.38	3291.89
		1-Stearoylglycerophosphoinositol;2-Stearoylglycerophosphoinositol;5-Oxoavermectin 2a aglycone	-12.4327145619857;-12.4327145619857;-16.3243603764588	MS1 mz matched	583.318	227.681	17630.8	21808	22585.4	34557.3	36699.4	32302.9	39417.6	36915.7	31110.8	11036.7	8360.82	7454.73	9205.73	10131.5	13676.7
		Norrubrofusarin 6-beta-gentiobioside;Telomestatin	-13.4549363665015;-7.27480232748763	MS1 mz matched	583.5	121.135	3643.36	2013.18	2807	1837.06	3016.47	2622.04	2911.11	3569.15	4642.56	1760.67	2861.99	3131.23	3051.17	1643.96	3909.06
		Doxorubicinol;Doxorubicinol aglycone;Doxorubicin-semiquinone;alpha-D-Galactosyl-N-acetyllactosamine;alpha-D-Galactosyl-1,3-beta-D-galactosyl-1,4-N-acetyl-D-glucosamine	0.530457553365702;0.530457553365702;0.530457553365702;-10.271542910395;-10.271542910395	MS1 mz matched	584.157	414.217	30770.4	26719.4	22451.6	44502.4	24190.1	75622.2	44814.8	28218.1	39650.7	65518.7	56770.2	22521.6	40505.7	17586	41411.3
				Unmapped	584.555	33.7975	2641.6	2239.74	2570.44	1830.93	1486.42	1887.65	1320.17	1614.03	1759.77	2635.74	2479.4	3378.32	2828.49	3191.73	4203.27
		C.I. Acid Blue 3;	-4.11875540361881;	MS1 mz matched	585.13	468.303	9301.83	9766.52	9836.22	7500.9	6374.64	10203.6	11823.7	9476.36	7369.51	10801	11017.6	13437.5	18040.3	12943.5	14312.9
		Glycosides;Ouabain;Euphornin	13.2180746999933;13.2180746999933;-12.8359049354676	MS1 mz matched	585.297	251.935	3585.91	2776.74	2136.25	4519.19	3045	4112.2	3754.5	3322.59	2364.9	2849.97	2152.03	3314.11	3739.82	4588.04	2968.26
				Unmapped	585.356	34.815	6708.22	6936.3	8746.87	5690.93	4620.8	12592.1	4101.22	6994.68	4072.48	6742.93	4633.86	6509.32	7295.55	6844.23	4923.43
				Unmapped	587.086	465.676	8196.9	4974.88	3918.4	3432.09	3455.23	6554.63	5875.12	7496.16	4650.1	7876.64	4899.19	6962.08	6935.17	6692.94	7615.56
		3,4,5-trihydroxy-2,8-bis(3,5,7-trihydroxy-3,4-dihydro-2H-1-benzopyran-2-yl)-6H-benzo[7]annulen-6-one;Isoneotheaflavin;Isotheaflavin;Theaflavin;	-1.37593185213965;-1.37593185213965;-1.37593185213965;-1.37593185213965;	MS1 mz matched	587.115	414.047	103773	107737	93534.9	101760	107092	140813	93899.4	115736	95652	99673.4	88979.7	94241.3	80046	78580.5	82489.9
				Unmapped	588.864	321.286	38613.9	32855.6	31737.9	35870.2	28457.3	34606.7	34280.8	35289.7	32195.3	40662.6	32046.5	31782.5	30810.7	29082.1	36657.3
		Kolaflavanone	-13.7635	MS1 mz matched	589.514	45.804	4918.66	4892.55	5099.89	4143.7	3065.42	3931.02	4249.21	5375.3	5161.8	8429.9	7105.97	5659.36	8324.4	7468.46	8829.96
				Unmapped	590.115	427.529	369680	368066	308365	183096	163769	190816	342588	420112	239090	485626	428436	515883	444488	449296	402150
		7-O-Phosphohygromycin;4-O-Phosphohygromycin B	-18.1159718641949;-18.1159718641949	MS1 mz matched	590.176	374.142	14369.4	13424.4	14594.9	19692.4	17731.8	14710.9	16490.8	16000.6	15890.4	14512.1	12152.3	12701.3	14988	12274.4	14133.1
		dTDP-4-dimethylamino-4,6-dideoxy-5-C-methyl-L-mannose	-8.87035	MS1 mz matched	590.419	38.782	117725	113879	115327	12009.8	18257.3	31119.6	18660.9	28062.7	20511.3	25678	17398.3	14901.8	23633.8	1.31644e+06	23868.7
				Unmapped	590.607	292.525	5063.28	3613.24	4676.1	1575.37	1306.88	4596.16	3135.47	4428.67	2547.72	6917.18	7317.64	5757.9	6567.41	9097.11	5231.44
		Dimethylprotoporphyrin IX dimethyl ester;D-Urobilinogen;Urobilin	11.3407102846133;-24.3939459645461;-24.3939459645461	MS1 mz matched	591.305	372	14633.8	12867.3	14962.4	15094.5	18108	13405.1	18881.8	16843.5	12784.9	16122.9	12097.8	12796.6	14071.9	11747.2	15945.1
				Unmapped	591.951	321.484	14435.4	10856.8	12977.6	12321.8	11195.9	15712.4	14951.6	13576	10045.7	17836.7	17241.4	15565.1	18312.3	20713.4	18315
				Unmapped	592.386	110.487	10309	6653.76	7392	264.752	1003.06	4561.43	1330.04	3227.96	2945.04	2409.51	2875.98	2157.63	1720.76	11576.4	1719.61
				Unmapped	592.392	142.719	10178.6	9531.19	9296.2	6682.95	6953.11	8264.97	5611.25	7317.89	6756.84	11991.2	10367.2	11952.3	13443.9	11844.7	14284.7
				Unmapped	592.464	169.796	30562.5	29523.9	38089	46017.2	51308	46001.1	57954.4	52155.7	51006.4	11062.8	8106.39	8837.96	12312.1	9841.05	10839.2
		2'-Methoxy-(S)-oleuropein;Rutaretin 9-rutinoside;Torachrysone 8-beta-gentiobioside;Decuroside III	2.00668243208451;2.00668243208451;2.00668243208451;1.92916492249394	MS1 mz matched	593.185	361.865	45055.7	38347.1	54516.9	36372.1	30583.4	36773.9	42515.5	52773.2	31680.5	45800.9	43701.7	39096.4	40456.6	45164.8	41700
		1'-Hydroxy-gamma-carotene;Demethylspheroidene;1-Hydroxy-1,2-dihydrolycopene	-23.0859909877525;-23.0859909877525;-23.0859909877525	MS1 mz matched	593.409	41.611	5163.25	4297.1	6261.62	9938.73	8446.08	8457.48	4788.53	6400.97	4348.18	175.969	429.231	343.029	1324.24	1398.8	1020.07
				Unmapped	593.435	47.562	10102.5	9678.1	10536.8	1750.43	4137.4	11985.5	6816.31	10326	783.344	16419.3	9767.6	7607.61	10917.8	12460.5	13744
				Unmapped	594.303	176.506	3048.41	3609.31	3264.87	3005.76	2702.78	2753.2	3266.72	2148.62	3492.57	3430.65	4156.56	4036.46	5447.52	4288.84	5838.97
		GDP-4-dehydro-3,6-dideoxy-alpha-D-mannose	-9.45169	MS1 mz matched	594.311	148.345	4519.13	3845	4369.14	2325.37	2491.35	2088.31	3548.08	2191.66	2137.02	3977.74	4286.23	3572.7	3414.38	2929.84	2896.11
		Discodermolide;Peiminoside	13.8188397297507;13.8188397297507	MS1 mz matched	594.409	140.415	36947.1	38857.1	32952.4	10441.4	9577.5	10492.1	12512.3	10314.6	16213	59193.8	54533.9	61245.4	60176	59735.9	66855.9
		8-Acetoxypinoresinol 4-glucoside;Podorhizol beta-D-glucoside	-6.81632722377326;-6.74507207616348	MS1 mz matched	596.231	237.058	3046.99	2153.45	2555.01	1248.49	1118.17	1882.33	1746.34	2387.58	1712.09	2534.23	2751.78	1521.08	3406	2681.72	3857.53
				Unmapped	596.329	147.602	15739.5	15031.9	18361.2	16300	11988.2	2300.17	14664.7	6522.13	1000.98	14401.6	14737	8874.36	13070.3	10234.7	9913.77
				Unmapped	596.366	162.704	12863.4	10297.2	12593	12382	6279.33	9440.18	8665.65	6913.5	8016.8	14956.6	25958.1	10673.8	12941.9	18755.3	35347.3
		Ganoderic acid eta;Ganoderic acid G;Ganoderic acid I;Cucurbitacin J;Simplexin	-3.00376070850664;-3.00376070850664;-3.00376070850664;-3.00376070850664;-3.00376070850664	MS1 mz matched	596.674	292.546	4955.98	2980.82	4817.36	2152.76	1812.14	3346.2	3550.92	4389.98	2325.81	7615.9	7294.44	5663.31	7375.08	7827.79	5489.88
				Unmapped	597.006	321.339	63460.5	46674.2	55584.8	77457.5	68558.2	73064.8	69979.3	68168.5	59595.9	62153.6	29278.3	49361	73435.1	55979.9	77207.3
		Quercetin 3-arabinoside 7-glucoside;Quercetin 3-glucoside 7-xyloside;Quercetin 3-lathyroside;Quercetin 3-xylosyl-(1->6)-glucoside;Quercetin 3-O-[beta-D-xylosyl-(1->2)-beta-D-glucoside]	-15.4967996996372;-15.4967996996372;-15.4967996996372;-15.4967996996372;-15.4967996996372	MS1 mz matched	597.482	176.121	6149.78	5361.66	6259.16	5958.65	5931.93	7895.96	5785.27	5548.8	5742.66	6161.69	6065.84	6233.75	6060.24	7417.85	6731.12
		Quercetin 3-arabinoside 7-glucoside;Quercetin 3-glucoside 7-xyloside;Quercetin 3-lathyroside;Quercetin 3-xylosyl-(1->6)-glucoside;Quercetin 3-O-[beta-D-xylosyl-(1->2)-beta-D-glucoside]	-15.3536290326765;-15.3536290326765;-15.3536290326765;-15.3536290326765;-15.3536290326765	MS1 mz matched	597.482	45.135	11823.5	11692	13311	11320.6	7227.12	12425.4	12763	9857.54	13939	16580.5	14306.6	13975.6	17474.3	14166.4	19095.7
		Delphinidin 3-sambubioside;Delphinidin 3-O-beta-D-sambubioside	-21.8886329861455;-21.955784317821	MS1 mz matched	598.132	234.942	6876.14	4020.54	4719.33	4378.94	4634.61	6622.92	4315.77	4850.34	6075.56	3515.09	4590.5	4410.43	4910.03	5485.76	3907.28
		1-Oleoylglycerophosphoinositol;	-9.71667259088599;	MS1 mz matched	599.315	228.578	13914.8	16214.9	15357.7	22593.1	17376	17975.7	20011.3	18809.9	23288.6	6004.37	5479.76	5904.55	9422.17	9119.46	9938.13
				Unmapped	599.387	33.9945	11315.2	13491.2	13059.9	7134.02	8778.22	5368.19	3900.96	10534.8	4082.71	19403.5	20304.9	14910.2	19963.1	17504.6	26121.6
				Unmapped	599.498	176.183	22449.5	20535.1	22433.2	25361.2	22863.7	24239.6	28663.3	24343.2	24949.3	27240.1	27398.2	24112.6	25704.8	25358.7	25269
		Marmesin rutinoside;Cefsulodin sodium	-15.1476790508641;7.21334179702215	MS1 mz matched	599.497	45.692	27261.2	24477.7	31494.7	18383	18540.6	15717.6	19631	17714.3	24987.9	37346.5	43278.4	30945.5	41974.7	36735.4	50422.4
		10-Acetoxyoleuropein;Geniposide pentaacetate	-12.0121981474854;-12.0121981474854	MS1 mz matched	599.543	193.701	26142.7	21482.6	26524.8	7962.36	8706.89	20887.2	17998.3	18829.9	12047	40649	38621.5	39109.5	41605.6	48214.3	35973.2
		PhosphoribosylformiminoAICAR-phosphate;Phosphoribulosylformimino-AICAR-P;5-(5-Phospho-D-ribosylaminoformimino)-1-(5-phosphoribosyl)-imidazole-4-carboxamide;N-(5'-Phospho-D-1'-ribulosylformimino)-5-amino-1-(5-phospho-D-ribosyl)-4-imidazolecarboxamide	6.92843446830172;6.92843446830172;6.92843446830172;6.92843446830172	MS1 mz matched	600.327	173.36	20397.3	23302.9	19272.7	22139.3	19047.7	21482.3	12590	18751.4	22072.3	15784.8	9180.6	13847.7	17786.2	17158.2	22178.4
				Unmapped	600.359	146.005	4690.98	4289.72	6021.23	4720.7	4391.66	1802.31	6962.12	4411.94	1517.18	3707.02	3286.46	2077.65	2702.78	3147.83	3584.07
				Unmapped	600.397	166.448	3716.22	3658.05	4952.04	4429.94	5081.42	3404.3	4462.2	1894.29	4629.38	2777.4	8473.94	7319.74	6854.4	3574.54	5479.06
				Unmapped	600.462	40.189	36833.6	24150.5	28785	4822.64	4769.77	10139.4	7091.11	13023.2	6820.86	5426.78	6653.15	12318.6	10259.8	28138.6	7213.63
		1-Stearoylglycerophosphoinositol;2-Stearoylglycerophosphoinositol;5-Oxoavermectin 2a aglycone	-12.4327145619857;-12.4327145619857;-16.3243603764588	MS1 mz matched	601.329	227.591	9401.63	13253.6	13698	17178.9	20683.7	17454.8	20562.9	18616.1	16113.6	5794.23	6229.88	4432.85	5633.84	7202.13	6999.6
				Unmapped	601.839	321.164	8182.68	5923.77	7048.69	8184	7299.95	6915.9	8954.83	8412.96	3872.03	6103.26	6879.67	5528.63	3997.29	6526.11	7854.56
		[(6-{[5,7-dihydroxy-2-(4-oxocyclohexa-2,5-dien-1-ylidene)-2H-chromen-3-yl]oxy}-3,4,5-trihydroxyoxan-2-yl)methyl][1-hydroxy-3-(4-hydroxyphenyl)prop-2-en-1-ylidene]oxidanium;Pelargonidin 3-(6-p-coumaroyl)glucoside	-2.93999978256369;-3.97133524750153	MS1 mz matched	602.137	372.647	3368.82	2610.96	3620.76	3509.79	3037.18	2947.77	3783.31	3519.38	2352.2	2504.73	2405.66	3300.74	3181.73	2181.3	4814.84
				Unmapped	602.28	165.634	2544.09	1993.29	2639.95	4681.45	1216.03	1904.49	2030.36	1509.6	2897.24	3196.25	3394.04	2478.03	1753.88	4912.63	3119.74
		Tetronasin;	-6.72410131826095;	MS1 mz matched	602.376	144.345	4169.15	3846.09	4573.43	7204.54	4460.62	5075.1	7505.04	6616.14	4847.83	3178.01	2533.3	2244.1	2001.9	2097.66	1893.04
		Pentosan Polysulfate;	-9.04468838361843;	MS1 mz matched	602.917	321.333	113796	89890	96459.9	107619	108284	112551	96988.9	99553.5	96884.6	100106	74109.4	92252.9	103081	97116.5	109895
		3,4,5-trihydroxy-6-(5-hydroxy-2-{2-hydroxy-3-[4-hydroxy-3-(3-methylbut-2-en-1-yl)phenyl]propanoyl}-4-(4-hydroxy-3-methylbut-2-en-1-yl)phenoxy)oxane-2-carboxylic acid;3,4,5-trihydroxy-6-(5-hydroxy-2-{2-hydroxy-3-[4-hydroxy-3-(3-methylbut-2-en-1-yl)phenyl]propanoyl}-4-[(2E)-4-hydroxy-3-methylbut-2-en-1-yl]phenoxy)oxane-2-carboxylic acid;3,4,5-trihydroxy-6-(5-hydroxy-2-{2-hydroxy-3-[4-hydroxy-3-(4-h…	10.3152196648286;10.3152196648286;10.3152196648286;10.3152196648286;10.3152196648286;10.3152196648286;10.3152196648286;10.3152196648286;10.3152196648286;10.3152196648286;10.3152196648286;10.3152196648286;10.3152196648286;10.3152196648286;10.3152196648286;10.3152196648286;10.3152196648286;10.3152196648286;10.3152196648286;10.3152196648286;10.3152196648286;10.3152196648286;10.3152196648286;10.31521…	MS1 mz matched	603.243	379.339	7607.88	7720.48	6018.61	2959.93	2698.1	7176.48	5670.16	8496.52	3058.06	8179.28	7509.41	11240.5	6532.81	8653.96	6526.81
		1-Arachidonoylglycerophosphoinositol;Lanceotoxin A;Scilliroside	-6.71211631636056;14.0258491563068;14.0258491563068	MS1 mz matched	603.287	226.526	3943.51	2198.02	3387.29	3817.65	2010.87	2036	3487.02	2806.84	4113.3	1905.93	2742.04	4491.32	4382.5	4162.93	5184.32
		Amaroswerin	-18.6311	MS1 mz matched	603.529	177.927	18512.6	18969.6	22031	39519.1	37065.6	31934.8	39979.4	32435.9	34209.5	18566	19576.5	17008.3	16825.9	15374.7	20268.3
				Unmapped	604.437	38.281	11979	12817.3	10248.2	2040.77	3940.76	7176.56	4130.58	8877.1	3930.88	2594.75	1896.18	3480.82	5723.11	54765.1	2936.94
				Unmapped	604.522	273.567	1482.09	1195.14	1603.6	441.558	813.937	1629.88	1119.79	1852.86	896.4	1321.67	1724.14	1051.8	1209.99	1180.88	1101.39
		Cerbertin;Lanceotoxin B	10.9219372735516;10.9219372735516	MS1 mz matched	605.303	225.089	12821.4	10304.9	11780.2	16617.3	11388.4	9973.93	9371.92	8413.3	19516.5	1510.66	1532.76	2485.78	2386.69	2995.24	4248.45
				Unmapped	605.54	178.101	2563.51	3138.45	2723.87	4921.16	4534.09	4375.38	5845.89	6254.03	5039.63	3186	3245.54	2652.94	2536.41	2361.56	3099.16
				Unmapped	605.54	45.6955	9126.17	9260	11142.3	11685.9	10602.2	10997.9	17035	11735.8	20011.9	14045.3	13899.2	11139.6	10546.3	11916.3	12988.1
		Pelargonidin 3-O-3,6-O-dimalonylglucoside	-10.5565	MS1 mz matched	606.108	468.255	8656.23	9215.51	9183.71	7536.87	6428.81	7161.51	8419.96	9286.27	6970.87	9997.75	8735.54	8987.52	11497.4	11745.9	11173.1
				Unmapped	606.407	139.98	8569.11	6536.71	7017.18	3997.12	4115.33	2397.35	3864.99	5047.75	4953.14	9817.96	8940.06	9391.53	10214.4	13771.4	11112.7
		6-{[3,5-dihydroxy-2-(1-hydroxy-3-methoxy-4-oxocyclohexyl)-6-methoxy-4-oxo-4H-chromen-7-yl]oxy}-3,4,5-trihydroxyoxane-2-carboxylic acid;6-{[3,7-dihydroxy-2-(1-hydroxy-3-methoxy-4-oxocyclohexyl)-6-methoxy-4-oxo-4H-chromen-5-yl]oxy}-3,4,5-trihydroxyoxane-2-carboxylic acid;6-{[5,7-dihydroxy-2-(1-hydroxy-3-methoxy-4-oxocyclohexyl)-6-methoxy-4-oxo-4H-chromen-3-yl]oxy}-3,4,5-trihydroxyoxane-2-carboxylic…	-23.9655191485118;-23.9655191485118;-23.9655191485118;14.1955030489909;14.1955030489909	MS1 mz matched	606.443	165.993	40413.6	37416	42404.9	68959.2	72798.3	53061	64177.1	55465	59424.8	17075.9	15210.3	15424.6	19561.9	17299.1	17611.4
				Unmapped	607.056	170.565	14721.1	11544.1	14930.8	20922.5	15088.5	24418.3	19762.1	11248.7	7255.73	14176.9	10336.4	19665.1	19192.9	13746.6	19839.4
		Glycosides;Ouabain;Euphornin	13.2180746999933;13.2180746999933;-12.8359049354676	MS1 mz matched	607.279	252.089	4026.91	2931.18	3211.42	2649.78	2907.03	4414.99	2685.28	3510.77	4762.81	3190.74	2696.29	3423.18	3305.64	3563.18	3743.43
		Chrysophanol 8-(6-galloylglucoside);Neobignonoside;	-5.98083599411756;-5.98083599411756;	MS1 mz matched	607.444	30.343	37067.7	41556.3	37387.6	14017.8	15961.2	19001.5	32245.4	26161.2	23581.5	39097.9	32543.6	31954.8	34304.7	26650.5	20142.8
				Unmapped	607.504	44.466	3934.12	4180.7	3588.75	7535.24	2965.32	6023.79	4971.84	4987.93	8245.3	5535.31	3562.39	1919.61	1890.53	2976.75	2613.93
		2-(N-Ethyl-perfluorooctane sulfanamido) acetic acid;	9.81571901835325;	MS1 mz matched	607.982	321.333	4812	3577.01	3708.55	2178.67	2002.72	3546.82	3401.08	3901.33	3063.7	6728.08	4701.47	7379.19	7594.15	7289.1	5995.84
UDP-N-acetylglucosamine	0.9951			MS2 forward	608.084	414.826	378868	301501	223692	168888	160367	316477	282166	361903	153971	416035	339854	423629	353634	345337	412502
				Unmapped	608.237	39.085	3276.24	3067.83	2654.41	863.668	1884.99	1487.85	2376.95	2375.35	1854.26	2552.82	3606.53	3740.81	3816.85	3258.61	4842.35
				Unmapped	608.379	116.001	40637.3	28549	26781.4	3685.67	6006.17	16446.3	7745.86	14288.5	8809.35	9764.32	8786.44	7686.1	9017.82	48300.2	8707.63
				Unmapped	608.712	292.567	5588.65	4154.18	5380.53	2208.45	2282.07	4389.65	3850.41	5201.06	2699.03	8150.96	7608.69	6792.69	7872.51	9755.21	5524.36
		3,6-Diglucopyranosyl-5,7-dihydroxy-4'-methoxyflavone;8-Galactopyranosyl-6-glucopyranosyl-4',5-dihydroxy-7-methoxyflavone;Calendoflaside;Chrysoeriol 7-rutinoside;Diosmetin 7-neohesperidoside;Diosmetin 8-C-(2'-rhamnosylglucoside);Diosmin;Isoswertisin 4'-glucoside;Isotectorigenin 4'-glucoside 7-rhamnoside;Physcion 8-gentiobioside;Rhamnetin 3-(4-rhamnosylrhamnoside);Diosmin;Physcion 8-gentiobioside;S…	-24.2111584595836;-24.2111584595836;-24.2111584595836;-24.2111584595836;-24.2111584595836;-24.2111584595836;-24.2111584595836;-24.2111584595836;-24.2111584595836;-24.2111584595836;-24.2111584595836;-24.1776162450569;-24.1776162450569;-24.1776162450569;-24	MS1 mz matched	609.159	416.836	80103.7	85270.1	72798.1	43414.6	28558.4	61907.8	57288.7	79454.7	41908.9	63963.2	58432.9	114755	143423	89733.9	105956
		QYNAD;	-7.35572846317299;	MS1 mz matched	610.235	27.8745	88098.8	66406.7	65617.1	70321	43615.2	68660.3	42726.4	78288.9	62128.1	75010	67112.6	78652.9	61405	65136.8	46652.6
				Unmapped	610.345	148.864	2932.37	1577.29	2381.6	1894.59	1462.39	891.562	1684.47	1049.71	561.68	2012.87	2140.13	1771.41	1914.85	2043.63	2222.08
				Unmapped	610.466	137.664	2379.33	1464.62	1908.89	331.415	1053.64	689.142	350.45	865.486	639.351	3841.28	3916.27	4738.91	1857.41	4753.78	3661.3
		[(2R,3S,4R,5R)-5-(2,4-dioxo-1,2,3,4-tetrahydropyrimidin-1-yl)-3,4-dihydroxyoxolan-2-yl]methyl {[(3R,4S,5S,6R)-3,4,5-trihydroxy-6-(hydroxymethyl)oxan-2-yl phosphonato]oxy}phosphonate;Uridine diphosphate glucose;Uridine diphosphategalactose;UDP-glucose;UDP-alpha-D-galactose;UDP-alpha-D-galactofuranose	-14.1689406699306;-14.1689406699306;-14.1689406699306;-14.1329022796804;-14.1329022796804;-14.1329022796804	MS1 mz matched	611.02	428.137	10501.8	6434.18	5199.04	6601.14	6815.84	2697.93	7420.8	12607.1	7488.07	7588.51	6957.11	4827.01	5965.58	4709.31	4493.85
				Unmapped	611.497	175.563	1016.39	1340.18	1287.37	1014.68	3420.54	2497.56	3939.27	1258.54	2869.67	1514.7	1937.45	1371.1	1476.15	1324.66	1240
				Unmapped	612.121	460.062	37344.7	35757.5	39926.1	28621.2	24334.4	35998.8	51406.2	46030.8	30591.2	33231.8	40315.7	47133.8	59265.3	34948.5	68054.2
		Zizyphine A	-2.42832	MS1 mz matched	612.367	41.0735	30381.8	23693.5	29207.4	10593.3	15488.1	63946.6	19032	39270.5	23317.3	34247	24416.2	20349.6	23971.6	31265.4	26134
				Unmapped	612.674	292.526	8465.45	5914.97	8182.07	3788.73	3414.44	8071.33	7224.64	9299.92	4792.99	13215.8	13078.4	10431.7	12344.3	15685.6	10648.2
				Unmapped	612.83	321.286	26624.8	21758.9	19706.9	25673.8	18526.3	22670	24284.2	23295	19911	21480.1	19055.1	20050	20201.6	20566.8	21009.9
		Neoacrimarine E;	24.1642963407738;	MS1 mz matched	614.264	286.727	1198.5	1036.19	1301.16	1036.18	780.912	1557.12	1353.74	1022.33	1445.89	1198	1524.78	2161.61	2033.8	2058.02	2387.03
		PE(14:1(9Z)/14:1(9Z));	7.91363376651845;	MS1 mz matched	614.806	321.291	30805	25124.4	27621	28813.1	24846.9	27855.6	27560.3	28782.9	23845.3	28951.2	24579.4	29176.4	26916.6	28613.3	26305.6
		Syptolepis factor K1	-15.7327	MS1 mz matched	615.372	44.909	5847.11	6293.17	4497.83	4048.26	4446.72	4692.61	5878.34	5695.26	5311.68	4019.19	10412.3	2953.86	3797.6	10491.2	10106.4
		Donhexocin;	23.8327372683853;	MS1 mz matched	615.908	321.333	14916.5	11566.5	11387.8	17009.7	14293	15881.3	18725.5	16405.7	11781.1	15218.6	9854.58	13867.9	19585.1	20619.2	19989.4
		Discodermolide;Peiminoside	13.8188397297507;13.8188397297507	MS1 mz matched	616.391	140.184	8161.05	8429.75	8424.14	4969.41	5100.42	6356.17	4571.97	5271.13	6030.77	13345.5	10906.1	11025.8	11051.8	10681.1	11250.5
		Goshonoside F6;Avermectin A2a aglycone	3.44433227961621;-21.2537747758717	MS1 mz matched	617.356	302.172	24931	23699.9	25006.2	18453.7	22516.8	21393.7	26725.3	19512.1	17210.9	23160.6	30613.9	23065.3	31872.5	26271.6	41059.7
		Candesartan N2-glucuronide;Candesartan O-glucuronide;	-20.5837670847536;-20.5837670847536;	MS1 mz matched	617.565	30.822	7208.95	5694.77	6929.03	830.018	3500.26	3628.89	1282.82	6787.22	6946.37	5900.36	5167.54	7000.84	4267.52	5200.93	2091.71
				Unmapped	618.312	147.595	3108.05	2346.86	2579.85	1162.72	1013.19	132.624	1378.45	1578.85	0	1972.35	2327.04	1154.27	1998.45	1418.47	1316.47
				Unmapped	618.408	139.067	3138	4556.25	3282.07	661.896	6343.99	1840.85	4474.1	2519.88	4623.72	5552.44	4281.55	5213.72	5813.27	5654.7	4713.25
				Unmapped	618.444	135.04	5453	3746.01	3390.27	3909.32	7002.71	7398.32	3478.02	6692.4	6256.24	4570.95	4117.86	5150.79	4507.47	6336.08	3491.24
		6-(4-{5,7-dihydroxy-3-[(3,4,5-trihydroxyoxan-2-yl)oxy]-5H-chromen-2-yl}-2-hydroxyphenoxy)-3,4,5-trihydroxyoxane-2-carboxylic acid;6-(5-{5,7-dihydroxy-3-[(3,4,5-trihydroxyoxan-2-yl)oxy]-5H-chromen-2-yl}-2-hydroxyphenoxy)-3,4,5-trihydroxyoxane-2-carboxylic acid;6-{[2-(3,4-dihydroxyphenyl)-5-hydroxy-3-[(3,4,5-trihydroxyoxan-2-yl)oxy]-5H-chromen-7-yl]oxy}-3,4,5-trihydroxyoxane-2-carboxylic acid;6-{[2…	-20.1516072585142;-20.1516072585142;-20.1516072585142;-20.1516072585142;	MS1 mz matched	618.455	39.01	16294.4	17498.3	19185.7	2106.47	4658.92	6620.24	3168.54	5178.98	4209.14	3935.96	3536.4	4116.82	4140.8	133943	4421.18
				Unmapped	619.185	361.865	98436.9	98635.1	102808	62934.9	70492.8	79139.9	76384.5	69097	67793.2	85837.6	105194	97627	80391.4	95636.7	88686.9
		APC;APC	8.14499884607547;8.08709477589116	MS1 mz matched	619.282	242.108	2432.2	2065.09	1601.02	1978.25	2013.14	1982.94	1969.7	2161.05	2216.37	1973.18	2085.54	2067.57	2523.85	2517.56	2846.68
				Unmapped	620.257	286.703	4456.87	2940.4	3658.36	3017.83	3155.32	2537.33	2514.1	3184.61	2838.15	5289.61	3619.98	3346.21	4251.97	4483.01	4617.63
				Unmapped	620.423	138.214	43217.3	37657.6	37626.4	12797.2	12502.6	12527.3	13097.9	13238.3	12422.6	75543.1	60676.2	76807.6	75947.7	75192.9	72511.8
				Unmapped	620.967	321.333	217453	150051	180028	224299	209649	217600	205215	199071	194556	176218	99995.9	164610	219795	183945	221766
		Clomiphene citrate	-13.5433	MS1 mz matched	621.065	279.439	1456.06	1536.11	1332.51	1796.66	2236.74	1553.57	1250.04	1311.86	1566.53	1313.08	1090.45	1075.18	1112.5	1112.85	863.075
		1-Arachidonoylglycerophosphoinositol;Lanceotoxin A;Scilliroside	-6.71211631636056;14.0258491563068;14.0258491563068	MS1 mz matched	621.296	227.55	5894.41	4843.29	6868.56	8945.42	7577.01	6616.38	11244.9	6742.96	15741.3	1958.75	2270.38	3730.57	4851.79	6115.23	6276.98
				Unmapped	622.202	374.22	73431	57466.8	64569.1	70851.1	72385.5	68230.4	79606.1	63769.3	60987.4	73369.6	58377	65682.1	86607.4	65554.6	78132.3
		Spicamycin;Septacidin	12.8744659108897;12.8744659108897	MS1 mz matched	622.4	147.601	13173.2	10054	13537.2	8749.73	8380.18	5979.77	12810.5	5811.65	3552.14	10971.2	8853.15	6331.64	6496.27	8446.74	10472.3
		Cyanidin 3-(3',6'-dimalonylglucoside);Cyanidin 3-O-3,6-O-dimalonylglucoside	-14.803439289612;-14.803439289612	MS1 mz matched	622.474	134.298	24905.2	24326	21705.9	20584.6	21621.5	19552.6	13570	17303.5	15043.5	36536.4	42735.1	30312	35323.9	38094.6	40590.1
		Glycosides;Ouabain;Euphornin	13.2180746999933;13.2180746999933;-12.8359049354676	MS1 mz matched	623.256	252.138	4047.5	3099.86	3460.4	5163.89	5024.76	3380.52	3949.49	4411	2461.36	4929.12	4020.8	5009.33	4513.21	4275.28	4931.06
		Genistein 4',7-O-diglucuronide;	18.565263650588;	MS1 mz matched	623.497	174.841	21872.2	21240	23235.2	21590	17385.3	19970	21121.6	20079.3	18763.2	28063.2	28388.9	23805.7	29205.3	24437.6	28790.5
		Hydroxyhomodestruxin B;	12.3800626548531;	MS1 mz matched	624.397	166.676	3402.98	4324.72	3862.12	1288.35	1758.72	1287.04	1848.23	970.12	1612.71	4095.28	4384.62	4922.38	7687.39	5314.07	7726.12
				Unmapped	624.925	321.333	53070.4	37270.4	44197.1	49185.7	43255.5	48715.7	44252.9	51020.2	41624.8	50823	37721.9	40199.5	44940.1	45369.6	43750.7
				Unmapped	625.028	376.913	2319.06	2252.79	2330.15	2586.52	2074.09	3189.33	2496.72	8098.05	1330.16	3039.01	3046.67	3347.41	2416.91	3639.15	2080.93
		Neferine;Dauricine	0.100589451467776;0.160174295403021	MS1 mz matched	625.328	218.613	4414.05	3809.17	4469.41	3999.28	9269.52	8378.3	10816.1	8170.12	4727.36	728.498	722.106	713.9	1136.04	1063.15	1229.89
				Unmapped	625.513	174.645	111824	100116	113089	100356	90973.1	86266.7	105003	88044.5	86288.4	143258	162919	128478	120195	119181	139769
		CE(16:0);Cholesteryl palmitate	19.8364227053198;19.8364227053198	MS1 mz matched	626.075	273.699	29420.1	19710.4	21782.3	2957.33	4605.01	13924.2	12309.8	17174.9	5507.59	59445.3	57156	49743.8	45895.9	59035.2	43804.5
		Harderoporphyrin;Epoxypheophorbide a	4.13488572373505;4.11006085346381	MS1 mz matched	626.31	273.633	1663.96	1442.22	1269.78	2080.08	1222.64	1464.57	807.535	1487	3183.46	500.037	314.171	872.611	921.922	895.192	839.04
				Unmapped	626.412	165.923	3358.55	2885.33	3133.46	1605.83	1608.29	1498.14	1160.19	1478.75	2229.67	3627.53	3813.17	3875.56	4783.43	4583.5	5482.66
		9,10-12,13-diepoxy-octadecanoate;	-10.7085167403421;	MS1 mz matched	626.878	321.333	79214.3	54880.1	65728.4	64207.9	64100.9	63696.4	61819.1	61569.4	57235.2	61336.2	48753.6	59026.4	61237.8	60535.6	61843.2
				Unmapped	627.066	425.619	34343.4	38377.3	20477.3	19634.7	18008.2	23194	21932.5	20599.8	16654.3	40175.5	32533.8	34728	22541.3	32451.5	26469.3
1-Stearoyl-2-arachidonoyl-sn-glycerol	0.4391			MS2 reverse	627.528	174.833	56254.9	55671.1	64425.8	83112.1	77201.9	68029	89131.9	77477	75625.4	67548	68043	57490.6	52588.9	52796.5	64734.4
				Unmapped	628.378	36.291	24967.2	20312.6	24032.8	13197.9	15881.7	47828.7	17686.3	32394.6	20546.7	19170.1	16209.3	16336.5	20755.1	21855.8	20887.4
		6-{[6,12-bis(3,4-dihydroxyphenyl)-13-hydroxy-4-oxo-3,11-dioxatricyclo[8.4.0.0,]tetradeca-1,7,9-trien-8-yl]oxy}-3,4,5-trihydroxyoxane-2-carboxylic acid;6-{4-[12-(3,4-dihydroxyphenyl)-8,13-dihydroxy-4-oxo-3,11-dioxatricyclo[8.4.0.0,]tetradeca-1(10),2(7),8-trien-6-yl]-2-hydroxyphenoxy}-3,4,5-trihydroxyoxane-2-carboxylic acid;6-{4-[6-(3,4-dihydroxyphenyl)-8,13-dihydroxy-4-oxo-3,11-dioxatricyclo[8.4.0…	6.57747570169363;6.57747570169363;6.57747570169363;6.57747570169363;6.57747570169363;	MS1 mz matched	629.543	175.521	16169.2	15271.7	17365.5	30955.9	28446.7	28989.6	36480.2	30573.5	29559.5	17023.6	17347.2	15104.1	14176.1	14009.3	15774.4
				Unmapped	630.442	137.633	4356.72	3275.05	4141.85	1466.17	1577.57	1665.08	1109.44	2080.76	1483.14	7898.64	6049.75	7457.01	6932.7	7659.26	6194.28
		Citrusin B;	0.719445235911142;	MS1 mz matched	632.233	421.515	6102.4	6192.69	3592.17	3768.66	3342.84	7360.97	3659.55	2592.15	2059.27	9635.85	3497.22	10142.9	5140.98	3918.5	4381.69
				Unmapped	632.395	171.176	4683.38	4756.51	5735.6	5879.09	7613.33	5191.12	6963.31	6217.23	5959.56	4470.22	2997.29	3211.04	4673.06	4390.9	3505.7
				Unmapped	632.46	164.486	17005.6	16759.1	21099.5	29611.1	31858.7	25311.4	31892.4	24845.5	25990.5	7074.67	6238.35	6313.36	7710.53	6833.69	7124.8
		PG(i-12:0/i-12:0);	-7.51182141867902;	MS1 mz matched	633.369	48.816	13415.6	12572.2	12878.7	1059.94	1142.34	2278.81	2805.94	595.483	2728.85	28359.2	24639	26205.2	29223.1	34955	25748.4
				Unmapped	633.973	323.405	7982.24	6538.44	7794.84	5326.27	4491.08	6469.55	7319.98	6677.14	5786.65	9239.39	8179.43	10516	9556.97	9889.99	10088.1
				Unmapped	634.325	337.933	4829.7	4519.94	5036.1	3421.24	6400.11	4415.49	7743.95	6345.24	3564.35	5708.57	4401.22	5466.05	5716.25	4906.94	5667.28
		PE(14:1(9Z)/14:0);	-7.82161502378813;	MS1 mz matched	634.439	137.616	15513.2	12692.5	11756.6	7258.3	6913.28	12443.7	8081.93	7625.05	10135.2	20857.9	20402.1	23399.3	22469.1	23258.3	22784.7
		6-(4-{5,7-dihydroxy-3-[(3,4,5-trihydroxyoxan-2-yl)oxy]-5H-chromen-2-yl}-2-hydroxyphenoxy)-3,4,5-trihydroxyoxane-2-carboxylic acid;6-(5-{5,7-dihydroxy-3-[(3,4,5-trihydroxyoxan-2-yl)oxy]-5H-chromen-2-yl}-2-hydroxyphenoxy)-3,4,5-trihydroxyoxane-2-carboxylic acid;6-{[2-(3,4-dihydroxyphenyl)-5-hydroxy-3-[(3,4,5-trihydroxyoxan-2-yl)oxy]-5H-chromen-7-yl]oxy}-3,4,5-trihydroxyoxane-2-carboxylic acid;6-{[2…	-20.1516072585142;-20.1516072585142;-20.1516072585142;-20.1516072585142;	MS1 mz matched	634.445	39.84	108634	88442	107847	12994.8	17093.1	43082.1	18914	27820.1	17347.3	30666.3	18138.6	15522.8	22080.4	1.23363e+06	29611.4
		lysoPC(26:1(5Z));	1.5683375087828;	MS1 mz matched	634.474	134.708	45317.8	24586.6	38575.5	27555.5	31571.9	38581.8	18131.5	36990.5	54088.1	47687.8	39735.3	40909.8	46166.6	43049.6	43926.7
				Unmapped	634.808	321.291	62614.4	50742.5	60271.8	57468.5	57774.3	60407.8	52751	50882.7	51665.4	56608.4	48469.2	48144.4	52200.9	52457.5	57202.9
		3'-(2',3'-Digalloylglucosyl)-phloroacetophenone;3'-(2',6'-Digalloylglucosyl)-phloroacetophenone;Actinorhodin	7.88592642151928;7.88592642151928;-16.2426673424919	MS1 mz matched	635.13	200.35	1562.88	1227.33	1537.92	1052.73	1950.52	1321.75	1755.7	1253.04	1084.55	1107.25	983.824	624.912	1200.75	3553.32	4770.87
		Neoacrimarine E;	24.1642963407738;	MS1 mz matched	636.233	286.697	7711.34	5149.52	5783.21	6064.89	5981.31	6902.74	5480.79	6360.16	5258.41	7781.36	7346.18	7499.52	8129.1	6911.2	9111.93
		Calafatimine;Thalsimine	24.8203788373386;24.8203788373386	MS1 mz matched	637.299	32.252	23890.9	38285	31320.8	681217	127812	445410	540177	58172.9	77356.5	48854.6	33975.2	16928.1	102388	54266.1	454421
		Ansatrienin A	20.2721	MS1 mz matched	637.363	30.661	711547	663333	600741	114937	451547	341137	87493.8	949845	787898	603241	452263	589832	402190	376713	221542
		Madlongiside C;Argiotoxin 636	13.5954934163519;-17.4416658771655	MS1 mz matched	637.403	47.081	2702.91	1965.07	2341.95	1057.57	1302.32	2647.49	1596.5	1368.46	1471.38	3780.01	2270.01	2040.57	1722.96	5405.99	2316.93
		Delphinidin 3-O-3,6-O-dimalonylglucoside	-11.4178	MS1 mz matched	638.469	152.147	2343.29	3031.3	2849.49	821.24	734.659	275.616	969.998	976.503	373.163	5390.23	5080.58	6189.27	5776.36	5111.89	5576.57
		2-amino-4-({1-[(carboxymethyl)-C-hydroxycarbonimidoyl]-2-({1-hydroxy-3-[2-(2-hydroxypropan-2-yl)-7-oxo-2H,3H,7H-furo[3,2-g]chromen-6-yl]-3-methylbutan-2-yl}sulfanyl)ethyl}-C-hydroxycarbonimidoyl)butanoic acid;	-6.35878939939458;	MS1 mz matched	638.696	292.526	6754.61	4921.88	7286.22	2219.45	2860.94	6818.65	6341.31	7084.43	3904.5	10078.3	10241.2	9526.5	9557.11	11822.9	9301.09
		1-Stearoylglycerophosphoinositol;2-Stearoylglycerophosphoinositol;5-Oxoavermectin 2a aglycone	-12.4327145619857;-12.4327145619857;-16.3243603764588	MS1 mz matched	639.277	227.609	1934.43	2618.41	2210.13	3618.09	4591.13	3184.78	4253.39	3718	3148.64	1211.34	985.035	1016.51	892.562	1162.5	1346.13
		26-Glucosyl-1,3,11,22-tetrahydroxyergosta-5,24-dien-26-oate;	1.87682121252724;	MS1 mz matched	639.368	31.193	46329.1	51363	41914.7	12221.7	36561.7	25956.9	12572.6	56133.9	50952.7	56380.5	36228.9	41972.8	31896.4	54729.3	1262.23
		(3S,3'S,5R,5'R,6R)-3,6-Epoxy-5,6-dihydro-3',5,8'-trihydroxy-beta,kappa-caroten-6'-one;(3S,3'S,5R,5'R,6R)-6,7-Didehydro-5,6-dihydro-3,3',5,8'-tetrahydroxy-beta,kappa-caroten-6'-one;Crassostrea Secocarotenoid;	13.6171404783952;13.6171404783952;13.6171404783952;	MS1 mz matched	639.87	321.333	11457.4	8985.49	11313.6	12001.3	12740	15246.3	12339.8	11733	10177.4	13511.1	7997.09	14607.9	12788.4	14215.3	16162.3
		Amaroswerin	0.664271	MS1 mz matched	641.132	286.731	1608.46	1406.39	1885.56	1744.83	1865.43	1501.65	2265.6	1395	1585.57	2308.22	2102.31	2146.37	1840.43	1825.29	1758.77
				Unmapped	641.163	361.873	74202.1	82188.2	64623.9	62086.5	56209.3	60828.2	56627.6	59316.5	58645.9	64373.6	69214	64392.1	67150.8	80931.1	77915.1
		APC;APC	8.14499884607547;8.08709477589116	MS1 mz matched	641.262	242.23	2064.29	1943.96	1858.16	2258.53	2216.45	2040.26	1521.45	2272.09	2133.7	2068.51	2281.78	2474.26	2567.73	2274.91	2860.46
				Unmapped	641.388	45.638	5308.79	4037.75	4890.73	2041.67	1140.48	4608	4854.58	5722.34	3647.46	3864.36	3243.93	3138.97	4948.43	5974.08	4264.33
				Unmapped	642.404	138.578	6851.96	6518.21	6851.3	3309.13	2249.23	2894.82	2794.29	2458.92	3282.41	11014.9	9782.63	10894.8	11008	10663	10405.1
				Unmapped	643.402	44.566	8704.21	9324.98	10954.5	1812.01	9213.45	9671.14	13100.2	12514.5	10718.9	5052.37	6546	5031.48	8345.59	4116.48	1043.61
				Unmapped	644.352	172.685	1360.92	973.883	1293.12	930.477	1153.11	996.29	1227.52	1659.85	1223.11	1960.61	1317.34	1270.08	1506.39	1363.53	1978.53
				Unmapped	644.387	33.602	5782.28	6170.02	6047.63	3922.56	5484.38	11700	5769.14	7748.43	5020.68	696.991	4313.43	4276.67	5867.59	6381.27	5695.43
				Unmapped	644.421	137.995	30562.3	27675.6	30998.7	10532.3	10952.9	10214.4	6582.12	9173.18	10235.1	56521.6	47835.3	50255.1	50144.1	54724.9	44364.7
				Unmapped	644.488	41.32	31057.2	27390.8	17388.1	5060.12	5280.64	9910.69	6890.87	13466.3	8988.94	20156.9	6869.34	9964.4	10864.8	28740.8	6148.12
				Unmapped	644.928	321.333	230220	162680	181110	216303	211535	234563	217678	206678	198858	193931	121797	180569	203796	189603	203220
		Isotetrandrine;Thalmidine;Obaberine;Rodiasine;(+)-Tetrandrine;Isotetrandrine;Cycleanine	-2.06828078593386;-2.08901015148816;-2.08901015148816;-2.08901015148816;-2.08901015148816;-2.08901015148816;-2.08901015148816	MS1 mz matched	645.295	218.237	3423.87	3172.62	2974.02	3959.53	7439.25	6173.34	10473.6	6328.39	4022.73	838.95	966.359	733.419	669.887	1341.13	1503.03
		Coenzyme F420-1	17.7429	MS1 mz matched	645.49	165.923	3467.6	3167.29	3507.91	3031.26	2969.43	2639.68	3310.72	2713.17	2862.22	3241.54	2914.42	3120.1	4736.85	3667.47	2599.97
		UDP-N-acetyl-alpha-D-galactosamine;UDP-N-acetyl-D-mannosamine;Uridine diphosphate-N-acetylgalactosamine;Uridine diphosphate-N-acetylglucosamine;UDP-N-acetyl-alpha-D-glucosamine;UDP-N-acetyl-D-galactosamine;UDP-N-acetyl-D-mannosamine	-10.8214453048966;-10.8214453048966;-10.8214453048966;-10.8214453048966;-10.8716851242648;-10.8716851242648;-10.8716851242648	MS1 mz matched	646.033	415.164	32513.6	19630.5	22968.6	20208	19515.6	34161.1	20806.7	29949.7	15361.9	33228.7	24030	30144.5	26019.2	29515.6	23925.4
		Chlorophyllide b	-13.0528	MS1 mz matched	646.242	27.772	8248.83	10112.4	7745.42	10214.9	11709.6	16890	8199.57	15002.3	13657.3	538.83	516.936	723.969	313.965	414.923	0
		PE(14:1(9Z)/P-16:0);PE(P-16:0/14:1(9Z));	2.98385677714567;2.98385677714567;	MS1 mz matched	646.475	132.78	11888.9	12232.3	12749.5	13570	11636.9	15208.7	6959.38	14371.4	13422.1	15366.3	7329.91	12041.5	11917.7	12716.1	10347.9
				Unmapped	647.08	415.462	4725.3	2556.17	3552.17	1419.77	1821.6	4187.29	4214.64	3471.87	1324.02	5771.83	3391.98	4061.21	3322.59	3990.78	2812.5
		Nitrosylhaem;	0;	MS1 mz matched	647.498	45.012	12072.3	10543	10835.7	8534.38	4394.82	8493.31	8388.94	11556.6	10152.1	14702	13805.4	13977	14570.1	15877.9	14556.2
		Nitrosylhaem;	19.0421241992999;	MS1 mz matched	647.505	165.655	29929.8	25872	33159.4	27959.7	26730.2	26120.1	28787.4	26994.1	27869.9	27434.7	23932	26494.3	29353.6	28634.5	32295.4
		DG(16:1n7/0:0/22:2n6);DG(18:0/0:0/20:3n6);DG(18:0/0:0/20:3n9);DG(18:1n7/0:0/20:2n6);DG(18:1n9/0:0/20:2n6);DG(20:0/0:0/18:3n3);DG(20:0/0:0/18:3n6);	19.5327013251376;19.5327013251376;19.5327013251376;19.5327013251376;19.5327013251376;19.5327013251376;19.5327013251376;	MS1 mz matched	648.051	273.699	8045.55	6613.5	5619.74	1673.54	2532.66	5472.32	4432.05	4579.7	3248.28	11366.8	11678.6	8933.6	9546.4	12718	8798.12
				Unmapped	648.419	144.253	20283.5	16263.6	19581.7	15390	12149.5	15796.2	19438.7	14399	6498.95	13191.7	9653.26	7201.81	8166.22	11929.7	12714.8
				Unmapped	648.885	321.333	56715.8	45167.8	49060.5	52763.5	50343.8	53691.3	53746.1	59012.3	46826.8	50207.2	45115.6	45472.7	48798.5	45958.4	47944.1
		3,4,5-trihydroxy-6-({2-hydroxy-2-[(4-hydroxyphenyl)methyl]-3-oxo-6-{[3,4,5-trihydroxy-6-(hydroxymethyl)oxan-2-yl]oxy}-2,3-dihydro-1-benzofuran-4-yl}oxy)oxane-2-carboxylic acid;5,7-dihydroxy-6,8-bis[3,4,5-trihydroxy-6-(hydroxymethyl)oxan-2-yl]-2-(2,4,5-trihydroxyphenyl)-4H-chromen-4-one;6-{4-[(2,4-dihydroxy-3-oxo-6-{[3,4,5-trihydroxy-6-(hydroxymethyl)oxan-2-yl]oxy}-2,3-dihydro-1-benzofuran-2-yl)me…	7.980591202189;7.980591202189;7.980591202189;12.9286217179666	MS1 mz matched	649.514	173.751	21030.7	19786.1	23139.4	23035.1	21203.8	15718.5	19709	17447.5	16228	28976	32129.9	26872.3	24467.7	22062.1	29091.2
		Uvaricin	23.9014	MS1 mz matched	649.513	44.98	51559.2	47779.8	47322.2	38690.7	30741.7	38569.7	40476.2	41566	47352.9	69325.2	67663.1	56551.9	68014.5	56400.1	70646.2
		DG(18:1(11Z)/22:6(4Z,7Z,10Z,13Z,16Z,19Z)/0:0);DG(18:1(9Z)/22:6(4Z,7Z,10Z,13Z,16Z,19Z)/0:0);DG(18:2(9Z,12Z)/22:5(4Z,7Z,10Z,13Z,16Z)/0:0);DG(18:2(9Z,12Z)/22:5(7Z,10Z,13Z,16Z,19Z)/0:0);DG(18:3(6Z,9Z,12Z)/22:4(7Z,10Z,13Z,16Z)/0:0);DG(18:3(9Z,12Z,15Z)/22:4(7Z,10Z,13Z,16Z)/0:0);DG(20:2(11Z,14Z)/20:5(5Z,8Z,11Z,14Z,17Z)/0:0);DG(20:3(5Z,8Z,11Z)/20:4(5Z,8Z,11Z,14Z)/0:0);DG(20:3(5Z,8Z,11Z)/20:4(8Z,11Z,14Z,1…	-20.8391771732172;-20.8391771732172;-20.8391771732172;-20.8391771732172;-20.8391771732172;-20.8391771732172;-20.8391771732172;-20.8391771732172;-20.8391771732172;-20.8391771732172;-20.8391771732172;-20.8391771732172;-20.8391771732172;-20.8391771732172;-20	MS1 mz matched	649.993	321.409	8871.1	5255.01	6965.88	4464	3554.97	8147.66	5391.95	7387.37	4900.83	10568.8	7232.21	9630.63	13620.3	11758.9	11184.4
				Unmapped	650.154	236.706	3079.2	2200.22	2783.73	2184.44	1040.18	3078.52	2132.28	2627.3	1819.26	2760.68	2285.88	2144.62	3100.27	2281.65	4326.13
				Unmapped	650.433	143.409	38440.6	29733.2	33726.9	27532	21326.3	38064.3	32499.8	25755.8	9930.44	38669.1	25260.2	21010.4	19790.8	30325.5	31781.1
		Thapsigargin	10.4562	MS1 mz matched	651.343	215.594	1680.17	2167.13	1354.31	1698.21	1761.48	3273.88	2640.57	3637.19	1803.48	263.149	215.025	312.37	190.185	222.327	280.541
		3,4,5-Trimethoxyphenyl 2,6-digalloylglucoside;6'-Malonylapiin;Malonylapiin	-16.258689150272;-16.258689150272;-16.258689150272	MS1 mz matched	651.528	173.99	16174	16734.1	18404.2	17270.2	15976.5	14324	17371.9	14669.6	14798.8	25241.7	28332	21624	22482.9	21716.9	24645.2
		UDP-N-acetyl-alpha-D-galactosamine;UDP-N-acetyl-D-mannosamine;Uridine diphosphate-N-acetylgalactosamine;Uridine diphosphate-N-acetylglucosamine;UDP-N-acetyl-alpha-D-glucosamine;UDP-N-acetyl-D-galactosamine;UDP-N-acetyl-D-mannosamine	-10.8214453048966;-10.8214453048966;-10.8214453048966;-10.8214453048966;-10.8716851242648;-10.8716851242648;-10.8716851242648	MS1 mz matched	652.047	415.254	44992.2	33741.9	32427.3	30541.7	31987	46930.7	28183.4	36672.9	26975.8	38661.1	34791	36980.4	24185.7	32756.9	28408.9
		Neoacrimarine E;	24.1642963407738;	MS1 mz matched	652.209	286.706	2948.31	2294.15	2572.59	2656.06	3154.05	2793.6	3033.13	2725.46	3019.48	2823.17	3176.82	3754.76	3479.81	3312.65	3905.7
				Unmapped	652.403	121.076	18288.3	18490.7	14397.3	3065.91	4046.16	9379.46	4815.97	6696.75	4335.23	6083.84	6123.38	6923.85	5695.34	27439.3	4663.6
				Unmapped	652.428	164.97	6307.11	5846.26	7694.88	4393.91	4278.42	4190.3	5683.81	4054.29	4211.04	15210.8	7117.62	7854.81	10069.5	8334.25	9857.1
				Unmapped	652.477	136.01	78376.8	41872.2	58846.1	26731.1	29707.5	31788.6	32167.8	34897.9	35222.8	103051	85287.5	99304.3	99284	102911	83947.9
		Herndezine;Thalidasine	-4.44570559396108;-4.44570559396108	MS1 mz matched	653.32	333.075	58963.6	48472.8	60707	55329.8	88114.2	52525.4	84193.3	73107.6	37874	75415.9	50416.9	43138.3	39008.5	33519.1	37154.7
				Unmapped	653.903	47.858	8473.13	6642.67	7142.85	828.109	1710.48	8587.8	4791.13	8836.84	6821.36	13280.5	8059.64	5896.55	7872.2	9762.21	11562.1
				Unmapped	653.952	321.291	1867.9	2149.95	1730.99	954.5	829.607	1864	1364.67	2296.46	1123.87	2872.37	3641.65	2498.54	2896.67	3656.43	2300.7
		PE(14:1(9Z)/14:1(9Z));	7.91363376651845;	MS1 mz matched	654.821	321.186	36477.9	32638.7	33774.5	36572.8	33297.7	33143.6	35477.8	43452.7	26447.2	32874.6	33412.8	29790.5	30323.5	31897.1	33197.9
		5-Hydroxy-7-methoxy-2-tritriacontyl-4H-1-benzopyran-4-one;2-Octaprenyl-6-hydroxyphenol	-20.3039392847462;-22.5938055111831	MS1 mz matched	656.038	273.646	3462.55	1884.68	2291.21	443.3	655.101	1839.42	1325.11	2800.75	1405.75	5143.39	4349.12	3073.88	4138.25	4286.2	3238.71
				Unmapped	656.394	42.951	37035.7	31804.6	41812.1	15904.6	21077.9	67186	26987.9	50926.9	28432.3	37320.1	25593.4	24659	32267.8	46231.3	41089.8
		PE(14:1(9Z)/14:0);	-7.82161502378813;	MS1 mz matched	656.421	137.928	3339.18	3130.06	2609.43	1038.22	1310.5	3662.85	1757.65	2750.82	1935.53	5494.48	3958.94	4299.01	2926.59	5384.78	3379.81
Trilaurin	0.498			MS2 reverse	656.578	30.993	8108.49	8583.49	9914.83	7036.02	8510.77	5534.68	8349.94	6664.66	6510.15	11176.7	10955	10582.3	16330.2	9163.69	13903.1
		APC;APC	8.14499884607547;8.08709477589116	MS1 mz matched	657.239	242.23	2362.38	2237.67	1188.34	3012.35	2974.08	2885.21	2900.34	2734.17	2828.45	2956.07	2533.04	2861.56	3053.4	3328.87	3289.4
				Unmapped	657.377	304.48	2514.56	1969.23	2285.58	725.76	245.872	1322.53	1235.66	921.317	1151.52	866.766	1725.45	2482.04	5393.08	5362.05	5225.68
		DG(18:2n6/0:0/20:3n6);DG(20:3n9/0:0/18:2n6);	15.219935680538;15.219935680538;	MS1 mz matched	658.06	170.565	18507.1	16194.9	17631.9	19016.1	12843.6	24229.9	20913.1	15038.2	14746.5	17443.3	11089.5	16576.4	16582.5	16231.9	25232.3
				Unmapped	658.124	369.856	2128.56	1757.28	1336.54	956.643	670.556	1441.02	863.724	2015.08	889.778	4045.43	2587.91	1344.29	2662.3	2524.52	2506.84
		Neoacrimarine E;	24.1642963407738;	MS1 mz matched	658.217	286.706	1382.59	1537.8	1370.98	1554.83	1214.59	1444.97	1281.08	1109.4	1197.89	1844.04	2014.82	1881.86	1746.3	1885.52	2281.9
		PC(14:0/14:1(9Z));PC(14:1(9Z)/14:0);	-7.26101682937305;-7.26101682937305;	MS1 mz matched	658.474	135.766	15146.7	12111.1	15960.3	14644.8	14143.6	16825	13168.4	13717.2	13626.8	14260.1	13137.9	18891.7	13023.9	13080.1	16030.7
				Unmapped	658.504	41.064	10427.5	10184.8	12164.7	5018.88	5472	10087.3	4902.58	15368.4	5086.74	3627.85	6251.4	2111.59	3221.99	14665.8	3748.58
		DG(18:2n6/0:0/20:2n6);	13.7485983591117;	MS1 mz matched	660.058	169.796	19085.2	17594.3	17410.2	18223.3	12726.9	27573.4	22237.6	12894	7805.92	17455.3	11585.4	23539.1	15638.9	17780.8	24564
		PE(14:1(9Z)/16:1(9Z));PE(16:1(9Z)/14:1(9Z));PE-NMe2(14:1(9Z)/14:1(9Z));Aridanin	-8.49886703134518;-8.49886703134518;-8.49886703134518;11.070003822922	MS1 mz matched	660.454	136.336	18403.2	12811.6	13330.6	10156.2	11912.8	17314.1	11309.2	11725.7	11010.2	23622.3	19663.7	20482.6	21253.5	19963.5	13756.5
				Unmapped	660.958	321.286	44239.5	32582.9	38130.5	42931.7	42192.9	45962.1	42987.9	40517	41586.7	40321.2	27070	33212.9	48693.3	38388.9	48667.2
		Isotetrandrine;Thalmidine;Obaberine;Rodiasine;(+)-Tetrandrine;Isotetrandrine;Cycleanine	-2.06828078593386;-2.08901015148816;-2.08901015148816;-2.08901015148816;-2.08901015148816;-2.08901015148816;-2.08901015148816	MS1 mz matched	661.259	218.15	1871.24	1546.97	1597.44	1828.68	3852.06	4310.17	4204.18	3678.98	2048.05	438.143	215.115	359.101	363.702	362.084	380.993
				Unmapped	661.522	164.553	15051.2	13819.8	15904.8	12005.4	16096.6	14683.9	14477.1	14537.8	14864.2	13043.1	11075	12338.3	15167.6	15580.2	16445.3
		(5-{8-[5,7-dihydroxy-2-(4-hydroxyphenyl)-4-oxo-3,4-dihydro-2H-1-benzopyran-3-yl]-5,7-dihydroxy-4-oxo-3,4-dihydro-2H-1-benzopyran-2-yl}-2-hydroxyphenyl)oxidanesulfonic acid;2-Octaprenylphenol	-10.9623365436507;0.469819794413718	MS1 mz matched	661.531	576.284	8501.85	7725.75	7817.49	8339.01	8859.77	8003.95	9111.23	8046.81	9131.2	8026.4	7602.35	7789.48	8942.16	8153.25	8818.51
				Unmapped	662.055	170.852	14121.4	8351.51	12706.1	16869.4	15309.1	18270.8	16051.5	12613.8	12119.3	15251.2	9042.28	12174.4	16732.2	14301.1	18402.3
				Unmapped	662.07	415.248	11456.5	7417.8	7693.85	4710.82	4560.06	10522.1	7135.65	12151.2	4821.67	13755.2	11659.2	12896.5	9853.79	14598.4	9196.83
		(6-carboxy-3,4,5-trihydroxyoxan-2-yl)({4-[6,11-dihydroxy-7-(4-hydroxy-3,5-dimethoxyphenyl)-2,8-dioxatricyclo[7.3.1.0]trideca-1(13),4,6,9,11-pentaen-3-ylidene]cyclohexa-2,5-dien-1-ylidene})oxidanium;11-[(6-carboxy-3,4,5-trihydroxyoxan-2-yl)oxy]-6-hydroxy-7-(4-hydroxy-3,5-dimethoxyphenyl)-3-(4-hydroxyphenyl)-28-dioxatricyclo[7.3.1.0]trideca-1(13),2,4,6,9,11-hexaen-2-ylium;6-[(6-carboxy-3,4,5-trihyd…	23.2179138972767;23.2179138972767;23.2179138972767;23.2179138972767;	MS1 mz matched	662.107	437.593	30974.4	44297.3	31555.4	22598.6	22081.5	60668.6	52602.1	91688	32499.9	99117.3	112500	98082	82676.9	87966.2	81023.1
		PE(14:1(9Z)/16:0);	-7.94399423205328;	MS1 mz matched	662.469	136.966	35741.8	23546.3	35186.3	20594.5	24979.6	21523.6	25055.4	27460.4	30985.1	46396.4	48679.2	86759.6	25933.8	46664.8	36019.6
		lysoPC(28:1(5Z));PE(15:0/P-16:0);PE(P-16:0/15:0);Adenosylhopane	0.313678827596686;0.313678827596686;0.313678827596686;17.7593689185886	MS1 mz matched	662.505	133.114	253626	155183	242703	274927	270856	339264	178977	339024	318134	164419	135987	159400	100730	157374	175312
		6-Geranylgeranyl 8'-methyl 6,8'-diapocarotene-6,8'-dioate;	-4.93466178952008;	MS1 mz matched	663.447	32.809	21741	23353.9	27627	141223	43044	318353	240823	22696.8	29877.8	35155	29092.1	831258	51698.6	37946.3	140733
		Goyaglycoside c;	2.44007231454856;	MS1 mz matched	663.449	573.596	7556.86	6933.74	7925.14	9928.85	8394.62	6756.68	7562.76	58045.7	7039.23	59034.3	6940.82	48202.8	9436.82	7943.99	8441.23
				Unmapped	664.021	273.725	8870.55	6922.93	7067.91	3037.68	3641.27	5870	6709.29	6313.56	4076.97	10981.7	9850.4	8490.08	8701.41	10617.6	9782.09
Nicotinamide adenine dinucleotide (NAD)	0.9641			MS2 forward	664.111	415.209	3.09217e+06	2.64317e+06	2.33616e+06	1.42595e+06	1.32792e+06	2.90669e+06	2.62362e+06	3.62837e+06	1.36136e+06	4.59433e+06	3.9487e+06	4.20299e+06	3.74069e+06	3.53363e+06	3.50416e+06
		[(6-{[2-(3,4-dihydroxyphenyl)-7-hydroxy-5-oxo-5H-chromen-3-yl]oxy}-3,4,5-trihydroxyoxan-2-yl)methyl][1-hydroxy-3-(4-hydroxy-3-methoxyphenyl)prop-2-en-1-ylidene]oxidanium;[3-(3,4-dihydroxyphenyl)-1-hydroxyprop-2-en-1-ylidene][(3,4,5-trihydroxy-6-{[7-hydroxy-2-(4-hydroxy-3-methoxyphenyl)-5-oxo-5H-chromen-3-yl]oxy}oxan-2-yl)methyl]oxidanium;Chlorhexidine acetate	4.79571838269632;4.79571838269632;16.7852155820818	MS1 mz matched	664.52	134.032	242927	225756	214647	233476	235849	274464	110481	264489	251318	179193	154531	167073	107637	177990	180383
				Unmapped	664.617	33.7975	2054.33	2766.49	2081.24	1931.48	1637.76	1523.47	1876.35	1061.75	1972.64	2415.46	2160.81	3350.85	1837.08	3050.22	1590.96
				Unmapped	665.326	188.836	1552.99	1830.83	1717.67	2262.36	3066.8	2271.72	3258.33	2338.51	2267.3	1026.42	683.121	803.863	900.9	894.097	618.268
				Unmapped	665.384	44.98	2503.46	2987.92	3290.23	1460.15	1409.92	2146.34	2518.93	3661.36	2790.03	2770.22	3478.92	2527.26	2084.4	2543.83	1250.92
		DG(18:2(9Z,12Z)/22:6(4Z,7Z,10Z,13Z,16Z,19Z)/0:0);DG(18:3(6Z,9Z,12Z)/22:5(4Z,7Z,10Z,13Z,16Z)/0:0);DG(18:3(6Z,9Z,12Z)/22:5(7Z,10Z,13Z,16Z,19Z)/0:0);DG(18:3(9Z,12Z,15Z)/22:5(4Z,7Z,10Z,13Z,16Z)/0:0);DG(18:3(9Z,12Z,15Z)/22:5(7Z,10Z,13Z,16Z,19Z)/0:0);DG(18:3n3/0:0/22:5n3);DG(18:3n6/0:0/22:5n3);DG(18:3n6/0:0/22:5n6);DG(18:4(6Z,9Z,12Z,15Z)/22:4(7Z,10Z,13Z,16Z)/0:0);DG(20:3(5Z,8Z,11Z)/20:5(5Z,8Z,11Z,14Z,1…	17.3229260560487;17.3229260560487;17.3229260560487;17.3229260560487;17.3229260560487;17.3229260560487;17.3229260560487;17.3229260560487;17.3229260560487;17.3229260560487;17.3229260560487;17.3229260560487;17.3229260560487;17.3229260560487;17.3229260560487;17.3229260560487;17.3229260560487;17.3229260560487;17.3229260560487;17.3229260560487;17.3229260560487;17.3229260560487;17.3229260560487;17.32292…	MS1 mz matched	665.518	30.192	94454.7	82103.6	91381.1	21566.6	40757.2	15934.6	66336.7	60645.3	51185.1	95967.2	81423	69256.8	83835.2	68284.5	59610.9
				Unmapped	666.628	33.776	5175.21	3029.79	2899.19	2956.17	3202.79	3832.08	3307.79	4144.04	2287.95	7048.33	5073.06	7396.42	8044.89	7852.84	5995.84
		CE(3D5);	14.8276043863589;	MS1 mz matched	668.014	415.348	8638.94	9263.59	5475.04	8292.73	7196.5	9911.86	6609.18	8915.21	6787.98	8228	8284.89	8031.37	5580.86	15243.2	6084.01
		TG(10:0/10:0/18:0);TG(10:0/10:0/i-18:0);TG(10:0/12:0/16:0);TG(10:0/12:0/i-16:0);TG(10:0/13:0/15:0);TG(10:0/13:0/a-15:0)[rac];TG(10:0/13:0/i-15:0);TG(10:0/14:0/14:0);TG(10:0/14:0/i-14:0);TG(10:0/15:0/13:0);TG(10:0/15:0/a-13:0)[rac];TG(10:0/15:0/i-13:0);TG(10:0/16:0/12:0);TG(10:0/16:0/i-12:0);TG(10:0/20:0/8:0);TG(10:0/8:0/20:0);TG(10:0/8:0/i-20:0);TG(10:0/a-13:0/15:0)[rac];TG(10:0/a-13:0/a-15:0)[ra…	-2.48220199106906;-2.48220199106906;-2.48220199106906;-2.48220199106906;-2.48220199106906;-2.48220199106906;-2.48220199106906;-2.48220199106906;-2.48220199106906;-2.48220199106906;-2.48220199106906;-2.48220199106906;-2.48220199106906;-2.48220199106906;-2.	MS1 mz matched	668.067	21.2655	9630.56	11835.5	10342.7	553.717	1610.73	3571.88	623.037	2837.95	2886.58	3945.09	1756.44	2746.55	2393.55	8876.56	1291.84
		Cefoperazone;Cefoperazone	16.4300160633188;16.430481084591	MS1 mz matched	668.142	370.052	15007.3	11279.8	10389.7	6283.98	4664.4	12663	10818.4	18536.5	7027.93	22416.5	23767.5	27475	25301.8	34343.1	21765.4
		PE-NMe(14:1(9Z)/14:1(9Z));	-6.12763178398892;	MS1 mz matched	668.422	137.115	5579.27	4304.35	6737.85	1475.52	2210.24	2159.74	1546.17	1464.67	1535.44	9946.96	7969.59	9148.35	6610.68	7943.64	7201.64
		Neoacrimarine B;	-21.1158735808896;	MS1 mz matched	668.731	292.526	3874.57	2951.66	3906.51	2015.33	2431.83	3107.28	2987.21	3793.84	2659.99	5541.27	5513.06	3973.32	5170.36	7014.74	4359.48
				Unmapped	669.411	44.148	4594.31	5057.39	3885.95	3178.54	3768.2	3619.57	3999.78	4928.62	5197.46	1883	2420.84	2273.29	3196.96	2994.16	2548.02
		DG(18:0/22:6(4Z,7Z,10Z,13Z,16Z,19Z)/0:0);DG(18:1(11Z)/22:5(4Z,7Z,10Z,13Z,16Z)/0:0);DG(18:1(11Z)/22:5(7Z,10Z,13Z,16Z,19Z)/0:0);DG(18:1(9Z)/22:5(4Z,7Z,10Z,13Z,16Z)/0:0);DG(18:1(9Z)/22:5(7Z,10Z,13Z,16Z,19Z)/0:0);DG(18:2(9Z,12Z)/22:4(7Z,10Z,13Z,16Z)/0:0);DG(18:4(6Z,9Z,12Z,15Z)/22:2(13Z,16Z)/0:0);DG(20:1(11Z)/20:5(5Z,8Z,11Z,14Z,17Z)/0:0);DG(20:2(11Z,14Z)/20:4(5Z,8Z,11Z,14Z)/0:0);DG(20:2(11Z,14Z)/20:4(…	-14.6480988561944;-14.6480988561944;-14.6480988561944;-14.6480988561944;-14.6480988561944;-14.6480988561944;-14.6480988561944;-14.6480988561944;-14.6480988561944;-14.6480988561944;-14.6480988561944;-14.6480988561944;-14.6480988561944;-14.6480988561944;-14	MS1 mz matched	670.029	273.735	4213.22	3418.26	3848.45	1600.64	2869.46	3673.4	3605.26	3506.74	3036.4	4820.3	3689.58	3657.5	4570.57	4330.6	4516.95
				Unmapped	670.181	367.551	6136.49	6371.95	4608.74	7065.74	5269.28	5453.91	6997.55	5851.13	5499.68	6001.97	5262.94	5164.83	8564.88	6453.47	6684.39
				Unmapped	670.4	143.976	4497.41	4073.76	4054.11	2304.68	2443.14	3445.54	4126.97	4160.62	1798.53	3000.89	2297.32	2022.72	2007.22	2751.72	2753.79
		PE(14:1(9Z)/15:0);PE(15:0/14:1(9Z));	-8.65638652180912;-8.65638652180912;	MS1 mz matched	670.436	136.284	41869.1	27862.6	36624.2	10433	13764.6	11086.3	9078.1	8974.75	10162.8	71706	57106.7	55073.6	56901.7	67734.7	60883.5
		Metocurine;Metocurine	12.4077290041895;12.4077290041895	MS1 mz matched	670.867	321.291	39472.1	32616.5	32379.9	39006.9	33137.8	35817.7	37189.2	36977.6	31058	33632.7	26189.8	30723.6	29849.8	29993.8	35090.2
		Ginsenoside Rh6;Monensin	2.66575496108916;2.68484725904377	MS1 mz matched	671.431	44.96	5195.29	3151.2	2807.57	2781.84	3646.85	4649.89	5389.13	6057.04	4991.65	4600.52	4666.2	4223.48	2600.47	4103.54	3427.57
				Unmapped	672.405	37.621	39708.4	35546.1	36100.5	20233.6	21769.6	77728.1	23881.8	43216.4	27133.1	31596.5	26708.2	23603.2	31380.4	37855.4	35275
				Unmapped	672.417	143.536	10560.3	9106.54	9707.75	6295.61	7312.88	9317.43	7113.17	7027.39	4648.86	9129.23	6344.51	6054.45	4577.17	8128.73	6880.48
		PE(14:0/15:0);PE(15:0/14:0);PE-NMe(14:0/14:0);	-6.55182137990459;-6.55182137990459;-6.55182137990459;	MS1 mz matched	672.453	136.01	88087.3	73143.5	86867.3	34163.2	38330.5	44641.2	34732.4	42702.6	36803.9	137816	111901	121897	113604	120861	119554
				Unmapped	672.693	292.526	10389.3	6788.8	9077.76	4005.92	4975.93	8736.42	7186.97	9481.57	4773.77	14016	14177	11823	11810.9	17545.8	10389.6
[truncated: 668 more rows]

## Sheet: Negtive_metabolite_profile
MS2 name	MS2 score	MS1 name	MS1 ppm	type	mzmed	rtmed	QC01	QC02	QC03	ctrl_1	ctrl_2	ctrl_3	ctrl_4	ctrl_5	ctrl_6	SIRT4_1	SIRT4_2	SIRT4_3	SIRT4_4	SIRT4_5	SIRT4_6
[truncated: 2,661 more rows]

[truncated: 1 more sheets: Protein_profile]
